# Supplementary material for: Bilateral human laryngeal motor cortex in perceptual decision of lexical tone and voicing of consonant
Source: Nat Commun. 2023 Aug 5;14:4710. doi: 10.1038/s41467-023-40445-0 (PMC10404239; doi:10.1038/s41467-023-40445-0)
Supplement: Supplementary file 8 — Source Data [file 41467_2023_40445_MOESM8_ESM.xlsx]

## Sheet: Fig 2
Gender(1=female,2=male)	dLMC_Tone	TMC_Tone	dLMC_Cons	TMC_Cons
Panel C	Left stimulation	Listen in quiet	Unambiguous
1	0.898066		-2.34542
1	-2.80404	-2.36861	-1.53391	-0.736323
1	-0.418581	2.00228	-0.261929	-0.182136
1	1.3072	1.495	-1.78525	-0.803148
1	-0.0201699	0.188465	0.403684	-1.99757
2	1.93135	2.08581	-1.05589	-0.913727
1	2.19981	0.390995	-0.318761	-0.27227
2	0.132732	0.422157	1.01649	-0.4773
2	-0.0175456	0.0673747	0.115031	0.161522
2	-0.650501	1.11541	-0.362662	0.140355
1	1.15537	3.19864	-1.48968	-0.155385
1	2.03445	2.08465	-3.06419	0.27186
1	-1.83856	0.0556255	-0.965692	-0.157379
1	0.39307	-0.4721	2.55741	-0.143428
2	-0.999741	1.15619	0.459593	-0.719234
1	1.4311		0.244963
1	0.257446	-2.103	-2.20397	-0.0287283
2	-2.03598	-0.00338854	-2.03947	-0.852922
1	0.956602	0.910903	0.384872	-2.1671
2	1.1303	1.32138	0.495142	2.43209
2	3.12953	1.20407	-2.00299	0.164246
2	-1.96292	-1.70168	1.09587	0.802555
2	1.60259	-1.73453	-1.41853	-0.206938
2	0.807736	0.650986	-1.69773	-0.913727
2	-0.832624	1.08144	0.117755	0.164246
2	-2.42582	-0.395876	0.117755	0.377149
1	0.263351	0.217652	-0.249091	-1.34495
1	1.60537	1.47628	0.387597	-0.0453311
1	0.0567996	-0.181861	-2.10703	-1.78956
1	0.516376	0.215006	-1.03307	-2.25462
1	0.735765	0.712317	0.392625	-0.244854
1	0.720201	0.217652	-1.60753	-0.823529
2	2.68234	1.21667	-2.13275	-1.34875
2	-0.315844	-0.0394855	-1.28852	0.0715518
1	0.264546	-1.69729	2.66741	0.316618
Panel D	Right stimulation	Listen in quiet	Unambiguous
1	-0.525023	-0.470343	-0.338973	-0.0482263
1	-0.649434	-0.350805	-3.26039	-0.14651
1	-0.261387	-0.0373534	-1.50539	-0.276014
1	0.632378	1.25085	0.133589	0.516597
1	0.401991	0.888483	0.348915	0.00990674
2	-0.847172	-0.702629	-0.568643	-0.566497
2	0.350697	1.21974	1.99328	0.00929462
1	1.27128	0.92255	-0.0452174	1.51223
1	-0.479605	-0.474788	0.0606931	0.19117
1	1.13712	1.73191	-2.27031	-1.73409
1	-0.389581	-0.188166	-0.310573	-0.131687
2	1.91897	-0.0845313	-0.378436	-0.513949
2	0.689863	-1.91924	-2.27961	-0.294328
2	0.685868	0.837185	2.08223	2.13981
1	-0.71501	-0.753926	0.31801	0.0801321
1	-0.207514	0.285398	-0.0456001	-0.0984978
2	1.2513	1.63663	-0.0782299	-0.131687
1	2.73011	2.31821	-2.13211	-0.0176928
1	-1.53793	-0.0386333	0.31801	-1.58433
2	0.813961	0.922136	-0.306343	-0.164713
2	-1.60943	-2.63143	1.37814	1.58734
2	1.53475	0.888482	1.87257	1.81911
1	-0.274914	1.46979	-0.567234	-0.61613
2	-0.776214	-2.78882	-1.90166	-1.81386
2	-0.936044	0.9919	0.53821	-0.0543198
1	-2.49421	-1.4726	-0.0782299	-0.131687
2	0.426549		0.537729
2	1.12078		0.478892
Panel E	Left stimulation	Listen in noise	Unambiguous
1	0.377446		-2.72554
1	-0.225706	-2.65796	1.13237	-1.38355
1	2.26686	1.74575	-0.964365	-2.07178
1	1.85833	-0.44871	-1.15664	-1.15664
1	-1.94545	0.483136	1.20458	-0.441912
2	-0.0985979	-1.83246
1	1.60856	-0.494005	0.0430672	-0.185603
2	-1.89227	0.308377	0.82781	0.235516
2	-0.180836	2.15752	1.59882	-0.190469
2	0.495097	1.88727
1	2.43469	0.145947	-0.770964	-1.29856
1	0.190497	0.371174
1	0.569466	0.274502	-0.628255	0.334094
1	-0.742719	1.00346	4.18372	1.35714
2	1.86023	2.13627	-0.838138	0.178611
1	-0.433706
1	0.669146	-0.0897686	2.61137	0.392976
2	-1.76116	0.338859	-2.76009	-1.02428
1	0.396748	0.468553	2.4355	0.70463
2	2.36583	2.21693	0.0101236	-0.0075974
2	-2.26442	-2.66669	-0.0146499	0.0177999
2	-0.280244	0.294743
2	-1.72892	-0.666459	-0.818996	1.5707
2	-0.595083	0.346229
2	-3.10404	0.11157	-0.651037	-2.11626
2	-0.18944	0.131674	2.66944	2.24652
1	-1.24689	0.16931	2.10002	2.2452
1	-0.258806	2.40378
1	2.00746	1.50047	1.18801	0.0253259
1	-0.434561	-0.156238	0.0846179	-1.61282
1	0.359192	0.189662	0.32734	-1.58396
1	2.43014	1.9449	0.0379906	2.04244
2	-0.749502	2.91117	-3.47216	-1.54534
2	0.0312465	2.68943	1.30037	1.51506
1	1.07607	2.14525	-1.92248	0.0426
Panel F	Right stimulation	Listen in noise	Unambiguous
1	-0.405197	-0.273729
1	-1.28282	2.22272
1	0.0674809	-1.78036	-2.16351	-1.05783
1	-0.0175738	-0.110919	-3.74466	-0.0951519
1	-0.275426	0.165503
2	-1.93865	-0.316922	0.880106	1.13149
2	-2.81475	-0.229802	0.439399	-0.474891
1	3.03884	2.91908
1	0.0181242	-1.47151
1	-0.274238	-0.112219
1	-0.575092	-0.413072	3.43739	-0.220604
2	1.62214	-0.570419
2	-0.072344	2.21753	-3.03445	1.10959
2	-1.47617	-2.26544	-0.541752	-0.541752
1	-1.31444	-0.000676568	-2.37031	-2.35984
1			0.104958	-1.39766
2	0.249212	-1.79774	0.466628	-0.0448947
1	-3.6897	-0.213242	1.76153	1.51045
1	1.81358	-0.531951
2	-0.474612	-0.644929	1.19893	1.3066
2	-2.07239	-3.44284
2	-0.364943	2.27162	-1.98032	1.79264
1	0.649737	-0.519473	1.50183	1.915
2	0.575238	0.24837	-1.95971	0.276746
2	0.0464864	1.90299	0.995363	-4.46171
1	-2.20493	-2.88124	0.390108	-0.0620785
2	-1.13516
2	-0.145395		-0.536952
Panel G	Left stimulation	Listen in quiet	Halfambiguous
1	-0.153247		1.69328
1	-0.206342	-0.317072	-1.86488	-1.75429
1	0.0251407	-2.02885	1.88945	0.865705
1	-1.68613	0.130879	-1.6935	-0.0394707
1	0.890782	1.51844	-1.79226	0.653732
2	-0.666982	-0.477622	0.0549025	-0.779676
1	0.421933	1.86519	-0.0396263	0.193515
2	2.58682	2.16724	1.59567	1.19449
2	2.24886	2.00283	0.620887	0.801767
2	-1.81226	-0.273465	-2.76401	-2.83622
1	0.319381	0.476035	0.3126	0.159535
1	0.647509	0.594305	-0.0624494	2.07009
1	-0.0255923	-0.684023	0.0549024	-0.163214
1			1.93367	-0.063788
2	-0.907485	-0.449252	2.24394	1.4828
1	-1.14442		0.435016
1	0.177045	-1.8609	0.0799499	0.524059
2	0.257412	0.17574	1.98737	-0.390267
1	-0.274621	-0.463154	-0.263895	-1.62798
2	1.22144	-0.498031	2.11815	-0.0317066
2	0.687289	1.06819	-0.441168	-0.077226
2	1.42767	0.774767	1.6724	1.53249
2	-1.51141	-0.865512	-0.800293	0.230264
2	1.81865	-0.0227508	1.70028	2.06423
2	0.0747628	-1.73707	-0.258106	-0.077226
2	-0.168998	-1.8631	-0.662554	-0.543648
1	-1.50908	-1.30466	1.36945	-1.23134
1	-1.74777	-1.59684	0.62697	0.416015
1	1.34511	1.1307	-2.52506	-0.798996
1	-0.217594	-0.546452	-1.1821	-0.607199
1	-0.533597	-0.586764	-0.515858	-1.37492
1	0.0959604	-0.143434	0.244066	0.418845
2	-1.7885	-0.305424	2.42496	0.884283
2	-0.122023	-0.249676	2.34663	0.695062
1	0.618303	0.187715	0.00732535	0.177677
Panel H	Right stimulation	Listen in quiet	Halfambiguous
1	-0.0998533	0.456785	0.338904	-0.463891
1	-0.0894314	-0.687164	-0.0594309	-0.237691
1	-0.627867	-0.678418	-0.639825	1.22005
1	-0.611249	-0.473735	-0.589516	-0.618901
1	-2.0798	-0.0233671	-0.64263	-1.82379
2	0.3781	-1.3469	-0.21992	-0.160678
2	0.172584	2.16304	-0.0945002	-1.69372
1	2.00253	1.59464
1	1.48199	1.77073	-1.79727	-0.104525
1	-0.43128	-0.669408	-1.94243	0.0559293
1
1	1.73166	-0.0103073	-0.0248685	0.0148503
2	-0.298887	-0.373318	-0.0250334	-1.73011
2	-1.35397	-1.97863	2.2687	2.28762
2	0.56387	-1.16113	1.57404	0.0554433
1	-0.330009	0.480106	1.84284	1.74905
1	-0.46131	-2.24576	0.0219546	-1.42169
2	0.0353042	-1.63498	-0.404357	-0.473523
1	0.0508198	-1.74222	-0.00630578	-1.51649
1	0.967301	2.84413	-0.551637	-0.618901
2	-2.84107	-1.224	-0.538734	-0.337145
2	-0.227007	-3.21394	1.48648	-0.367524
2	-0.578286	-0.405513	-0.639149	-0.428105
1	-1.89029	-0.718622	-0.0343193	-1.29972
2	-0.5993	-0.539755	-0.26205	-0.124775
2	-0.542359	0.232304	-2.41858	-1.66023
1	0.580586	2.16025	0.115391	0.195284
2	-0.167274		2.11963
2	2.19992		1.77481
Pannel I	Left stimulation	Listen in noise	Halfambiguous
1	-0.610976		-1.6
1	0.770194	2.40073	-1.48234	-0.605416
1	-2.11351	0.108223	-0.442258	-1.95767
1	-0.0491964	0.506615
1	-0.00625496	-0.0644526	1.77222	-0.0563839
2	2.32109	0.858702
1	-0.660491	-0.128547	-0.867271	-2.21971
2	2.33872	1.49787	1.90139	1.73369
2	0.286905	-0.354177	2.11119	-0.280895
2	1.65867	-0.0395261	-1.45752	-1.45752
1	0.225061	2.18539	0.280197	1.97479
1	0.225101	0.292683	-0.141182	-0.39382
1	1.44606	0.155025	-0.765637	0.184705
1	1.14684	3.58024
1	-0.150682
1	-1.7976	0.213581	0.00813909	-2.06867
2	2.52738	0.891973	-1.78504	0.479711
1	-0.167822	1.70117	0.308348	2.37853
2	-0.328938	-1.96267	-1.43958	-0.233187
2	1.53224	-0.519786	-0.144955	-0.311098
2	0.154032	0.0709219	0.308199	0.308199
2	-1.20108	1.59816	-0.0858878	-1.41025
2	-0.229606	1.63706	0.549701	2.52197
2	-0.619166	-1.77573	-0.693284	-1.70829
2	1.31833	-0.81418	0.0983029	-0.196587
1	-1.69571	-0.501612	-1.48685	-1.93485
1	-0.779332	1.5573
1	-0.214029	1.76133	0.357301	-1.7142
1	-1.94902	-0.350174	2.29047	0.703767
1	-0.082237	-2.30926	0.986474	0.524714
1	0.150003	-1.54344	1.77657	-0.0781576
2	-0.564248	0.46972	2.09607	1.75616
2	-0.823333	-2.1895	2.19206	0.302632
1	-0.347421	-0.433388	0.325481	-1.92548
Pannel J	Right stimulation	Listen in noise	Halfambiguous
1	0.126472	2.19067
1	-1.03936	0.332303
1	1.19464	2.64848	-3.43199	-2.56893
1	-3.06868	-2.46705	-3.42588	-0.585639
1	0.511076	0.292947	-2.0207	-2.0207
2	-1.99208	-2.14217	-0.0405853	-1.93769
2	1.48411	1.11726
1	-0.601297	1.24954
1	0.804468	0.547708
1	-2.59447	-0.225541
1	-0.232133	-0.547736	-0.841838	1.81888
2	-0.563656	1.64833
2	0.964457	1.0268
2	0.332383	1.7496
1	-1.62508	-0.850492	-3.22795	0.22081
1	0.627371	0.836057	-2.69843	-1.61059
2	0.776386	1.91851	-0.475296	-0.244103
1	-1.17287	0.244347	0.213307	0.332943
1	0.947974	2.67555	1.41309	-1.25846
2	-1.05542	0.0313439	1.28238	-0.573754
2	0.312842	-1.07498
2	-2.23995	-1.56969	0.177459	2.96729
1	0.535979	2.10255	0.661848	0.676352
2	-2.42929	-2.46861	-3.51601	-0.079007
2	-0.0477249	1.97546
1	-2.67858	-2.52439	-3.48708	0.149408
2	-0.204962
2	-0.629571
Pannel K	Left stimulation	Listen in quiet	Ambiguous
1	0.0695149		2.45404
1	2.37816	2.34857	-0.473188	-0.506054
1	-0.211197	0.153049	0.0370782	-0.165697
1	-2.31103	-2.30566	0.0931997	-0.102503
1	0.127697	0.663154	0.393277	0.426816
2	2.4472	2.44142	-0.260215	-0.250695
1	0.294659	0.0692912	-0.086254	-0.0935175
2	-0.00807865	-0.401877	-0.260215	-0.484108
2	1.91084	1.73445	0.0370781	0.0465974
2	0.0140764	-0.211077	0.452806	-0.0733682
1	-2.47993	-0.653274	0.509844	-0.0747615
1	0.583819	0.831189	-2.04473	0.178635
1	0.274119	0.0489651	-2.55447	-0.250695
1	1.32523	0.728848	-0.302408	-0.292889
2	0.430695	-1.73163	0.0690525	0.523542
1	1.57401		0.0370782
1	-0.268914	-1.99093	-0.173434	0.0465975
2	-0.0306586	-0.504748	0.877278	0.193842
1	0.0695145	0.286404	0.0370782	-0.165697
2	0.275766	0.168445	0.0987766	0.111992
2	0.114318	-0.141214	1.90044	1.66225
2	0.410993	-2.00864	0.307695	0.14654
2	-0.80959	-0.553151	0.250684	2.24273
2	0.274119	0.0489655	0.167544	-1.70204
2	0.439752	0.286404	-0.179551	-0.201116
2	0.068997	-2.39127	-0.260215	-0.250696
1	-0.00879607	-0.23099	-0.506874	-2.8093
1	0.0695148	-1.47253	0.167544	-1.95725
1	-2.04343	-0.252675	0.611774	0.118232
1	-0.0762869	-0.0152366	2.10586	-0.0056148
1	-0.232126	-0.0152365	-0.0835959	-0.178282
1	-2.33061	-0.0138608	0.224681	-0.29289
2	0.19515	-0.609382	2.32606	0.375412
2	-0.431659	-0.621584	-1.71185	0.219554
1	-0.529594	-0.0729417	0.179403	0.134734
Pannel L	Right stimulation	Listen in quiet	Ambiguous
1	0.803412	1.0521	0.465501	0.303081
1	-1.73242	0.446215	-0.10155	-0.34828
1	-1.92978	-0.334198	0.214555	0.278368
1	1.02826	1.07451	0.528669	0.257916
1	1.02826	-0.225704	2.28983	2.27452
2	0.15385	0.381935	-0.040307	0.395113
2	0.75394	-1.35012	-0.866341	-0.201645
1	-1.9615	-0.283405	0.969288	1.87321
1	1.81649	1.76962	-0.270337	-0.241559
1	1.56706	1.65149	1.79017	2.1948
1	-0.865533	-0.169764	-0.151865	-0.0200354
2	0.810443	0.962529	-0.72208	-0.439906
2	-2.96228	-0.0371276	0.265478	3.17862
2	-0.226373	-0.618174	1.8955	2.11657
1	0.173868	-1.80807	0.273233	-0.018069
1	-2.60915	-0.675444	2.5019	0.322876
2	2.49073	1.91496	3.10337	3.13627
1	0.311596	0.0653135	0.0151913	-0.241559
1	-0.415845	0.279924	1.75404	1.87321
2	0.134898	1.35224	-1.03763	-0.0334424
2	2.2949	-0.0480014	-0.133902	-0.34828
2	-0.865533	-0.616843	0.621902	0.459482
1	-0.865533	-0.169764	-1.26584	-0.183285
2	0.115442	-0.0950913	0.15369	-2.27628
2	0.395857	0.223561	-3.66741	-3.05408
1	-0.168707	1.16254	-0.263827	0.303081
2	0.068783		0.233565
2	-2.39459		0.0231268
Pannel M	Left stimulation	Listen in noise	Ambiguous
1	-2.21781		-2.87143
1	-1.69453	-1.82627	0.900328	-1.91173
1	-1.11139	-2.21293	0.0981221	0.724191
1	-2.76819	-0.607095	-1.26336	0.346585
1	-1.98475	-2.02425	-2.0548	-0.0949456
2	-2.22784	-0.166018
1	0.203155	2.58701	-1.2452	-2.40631
2	-2.22188	-0.111521	3.59361	3.24361
2	0.769686	2.15458	0.066562	-0.00465221
2	-1.85295	0.193086	-3.10387	-2.40053
1	-0.592107	-2.13063	-2.25149	-1.85429
1	-2.64546	0.23562
1	-2.38163	-0.137544	-0.442251	-0.130124
1			3.10879	1.42436
1	-2.7662
1	-1.85806	-0.742588	0.10247	-2.13534
2	-1.28793	0.375708	0.0922098	-2.77461
1	-1.43646	-0.0931354	0.506117	-1.95643
2	0.666399	0.191365	-0.0299458	-1.91121
2	-0.889856	2.45778	-0.655989	-0.0278361
2	-0.306696	1.9655
2	-0.591021	0.597283	2.59548	0.834525
2	-2.00528	0.136845	2.58517	2.60801
2	-1.32408	-2.15564	0.318419	-2.46212
2	-1.00606	-0.294475	-2.27499	-1.52613
1	-0.215041	1.88999	-1.56939	0.394504
1	-2.11377	-0.170692	-3.41084	-2.56178
1	-1.37342	0.0257135	0.0175934	-2.49361
1	0.256581	-0.431966	-0.30443	1.93261
1	0.845324	1.93028	-1.62378	0.358747
1	-1.92647	-0.640294	-0.0895187	-0.192952
2	-0.0587506	2.42336	0.636755	-3.32338
2	-2.07825	-1.0882	0.461019	-1.77841
1	-0.723416	0.511647	-0.935784	-1.69673
Pannel N	Right stimulation	Listen in noise	Ambiguous
1	-1.56564	-0.377416
1	-0.691426	2.25954
1	0.202455	-2.06578	-0.781413	-0.449149
1	-2.82229	-2.27738	0.00391936	-0.293286
1	0.546505	1.1315
2	0.140187	0.75489	-1.88531	-2.58446
2	-0.746256	-0.263918
1	2.45399	1.93243
1	-0.969773	0.229362
1	-2.6492	0.537948
1	-0.590674	-0.268893	-0.1781	-3.29983
2	2.05484	-0.328695	0.566105	0.566105
2	-0.287881	0.222936
2	-1.31679	-0.15796
1	-2.19098	0.250815	-0.22139	-2.69757
2	2.14809	0.389993	2.34348	-1.32035
1	-0.54784	-0.436895	0.513	-1.48366
1	-1.48164	0.0223313	-2.83931	-2.67623
2	-1.92408	0.390573	-0.210649	-2.11549
2	0.376525	-0.568108	-0.526101	2.36894
2	0.119703	2.20115	-3.18203	-2.37888
1	-0.519279	-0.363843
2	0.629617	0.463985	-0.051601	-1.56808
2	1.04061	2.14506
1	-2.47165	-2.20687	0.0274828	-2.39228
2	0.731648
2	-1.49084

## Sheet: Fig 3
Gender (1=female 2=male)	iTBS_Tone	cTBS_Tone	iTBS_Cons	cTBS_Cons
Panel C	Left stimulation	Listen in quiet
2	0.0807475	1.19423	-0.0810776	-0.318994
1	0.461491	0.305386	1.31865	-0.49664
2	-0.109978	0.465906	0.143592	-0.0719996
2	1.19644	1.23582	-1.38889	-1.10004
1	0.307151	0.319741	-0.0523855	-0.0953245
1	0.394838	0.742258	0.189133	0.248514
1	-1.48657	0.142854	0.140606	0.089923
2	0.597017	0.4741	-1.20672	-2.37743
2	1.44431	-0.174983	0.040171	-1.08912
1	-0.324447	0.58662	1.30829	0.407076
2	1.18544	0.0160239	1.40118	0.232923
1	-0.387796	0.987463	-1.16744	-1.41423
1	1.48377	1.8909	-0.14812	-0.195934
1	0.438286	0.745362	-0.0301137	0.294278
1	0.16451	1.54192	0.155283	-1.62334
2	0.0613129	-0.621011	-0.0480414	-0.747265
2	-0.0385897	0.166667	-2.32263	-0.185024
1	-0.154409	0.267655	-0.0639324	-0.38651
2	0.145886	1.3508	-0.425671	1.1806
2	-0.0882618	-0.917551	1.42011	0.685362
2	-1.85079	-1.34162	-1.80311	-0.425407
1	1.58124	2.17235	-0.418905	-0.171092
1	0.623422	0.366766	-0.167709	-0.171312
2	0.301039	0.77559	-1.02272	-1.11416
1	-1.69512	-2.16131	0.356445	-0.0916488
Panel D	Right stimulation	Listen in quiet
2	0.142237	-0.381224	-0.464719	0.267894
1	0.0833854	0.866687	-0.425179	-0.016237
2	-0.0786	0.126708	-0.0220042	0.685998
2	-0.0205432	1.16217	-0.861038	-0.0576491
1	0.158481	0.106288	-0.339429	1.25277
1	-0.0375086	0.56311	0.320927	-0.145392
1	0.355272	-0.272869	1.59601	1.47399
2	0.344083	0.720996	-1.42189	-1.89777
2	1.41892	-0.0114289	-1.12018	-1.5482
1	0.491485	1.50196	-0.020577	-0.138417
2	-0.0285665	-0.0625174	0.154293	-0.0212071
1	1.65122	1.24774	-1.33486	0.0974116
1	-0.219466	1.25523	-0.321556	0.302562
1	0.222102	0.649243	0.0523784	0.437307
1	0.362116	1.66621	-0.399879	-1.50907
2	-0.806325	-0.241055	-1.74987	-0.323754
2	-0.0372539	0.210195	-1.75314	-2.08232
1	0.11801	0.424149	-0.191993	-0.0412651
2	-0.167082	1.48729	0.927647	0.237334
2	0.42145	0.187239	1.51927	1.06149
2	-1.40531	-1.8239	-0.182803	-1.8779
1	0.263088	1.73853	1.37865	0.994352
1	-0.601231	1.84079	0.0969273	0.122233
2	0.302358	0.670665	0.846587	-0.455643
1	-1.44692	-1.76419	1.15223	-0.337074
Panel E	Left stimulation	Listen in noise
2			-1.10465	-1.87396
1			0.505504	0.14184
2	2.36895	-2.11614
2	1.31487	-0.438336	-0.635608	-0.979895
1	-0.30608	-1.18691	-0.280056	-0.680102
1	-2.44407	0.458571	-1.04071	-1.80699
1			-0.866324	-1.36984
2	1.862	-0.984053	0.691936	-1.17315
2	0.177047	0.0367882	1.64646	-2.22462
1	0.23761	-0.0798781
2	2.36566	-0.546398	0.754508	-0.820949
1	-0.574662	1.1979	-0.655316	-0.486244
1	0.139949	-1.7144
1	-1.7704	-1.7704
1			0.0693136	-1.37012
2	0.16526	1.38257	-0.045026	-0.361977
2	-1.78666	-0.92034	-1.31915	-1.20565
1	-1.38957	-2.20713	0.0616847	-1.03233
2			0.172369	-1.53744
2	-0.921812	-1.13733	-1.75223	-1.75223
2	-0.0194304	-1.90227	-1.6175	-2.16993
1	-0.0242453	-1.95205	0.0570435	-1.90733
1			-0.504485	-1.70809
2			-0.391216	-0.164288
1	2.58497	0.140929	-0.0347099	-0.820987
Panel F	Right stimulation	Listen in noise
2			-0.177819	-1.87396
1			0.14184	0.14184
2	-0.468813	2.63416
2	-1.71717	-1.71717	0.184268	-0.979895
1	-0.303373	-1.8202	-0.0627216	-1.94275
1	-0.330947	1.97391	-0.585113	-1.80699
1			-0.231499	-1.86408
2	0.160323	1.82367	0.0982263	-1.17315
2	-2.7063	0.337566	0.313052	-2.22462
1	0.203837	-0.711119
2	-0.353632	0.838311	0.125263	-1.3187
1	0.959772	0.761885	-0.892166	-1.34661
1	0.0794151	-1.79961
1	-1.7704	0.992785
1			-0.0324808	-1.37012
2	-0.54241	1.07395	0.178555	-0.361977
2	-1.78666	0.133903	-0.328859	-1.20565
1	0.479187	0.100118	0.137497	-1.59758
2			0.244593	-1.75936
2	-1.27428	-1.4315	0.278447	-1.75223
2	-0.177775	-0.791517	0.124288	-3.9014
1	-0.0727464	0.0244354	-0.031104	-1.90733
1			-1.039	-2.43448
2			0.890579	-0.995275
1	0.750129	-0.384672	-0.28245	-1.85705

## Sheet: Fig 4
HDDM parameter traces
a_cTBS_trace	v_cTBS_trace	z_cTBS_trace
Panel A	Left cTBS	Tone in quiet
0.0271919	-0.235325	0.0118624
0.0237949	-0.226615	0.0244727
0.0132013	-0.225476	0.00658366
0.00848803	-0.175694	0.00923933
0.0189795	-0.217449	0.0144455
0.0117702	-0.217737	0.00789479
0.0435199	-0.242089	0.0170184
-0.00457337	-0.204193	0.010987
0.00236758	-0.202339	0.012073
0.000198194	-0.217829	0.0118354
0.0100606	-0.301896	0.0202793
0.0129754	-0.291282	0.0265683
0.0152938	-0.316562	0.0287131
0.0132431	-0.255369	0.0222095
0.0184596	-0.240161	0.0208281
0.00397652	-0.229411	0.0241661
0.0149397	-0.175048	0.0125253
0.0103848	-0.189727	0.007581
0.0126195	-0.227542	0.00960082
0.0274944	-0.258775	0.0160125
0.0175191	-0.19733	0.0124198
0.0304664	-0.220102	0.0139695
0.0238967	-0.179327	0.0113747
0.0191684	-0.123263	0.0152666
0.0187346	-0.0992346	0.012371
0.0267765	-0.172066	0.0151715
0.0232453	-0.214685	0.0149675
0.0284307	-0.189594	0.0180295
0.0171566	-0.188884	0.00533842
0.0260457	-0.134498	0.00240362
0.0215696	-0.151439	0.0137421
0.0195484	-0.123588	0.0133614
0.0229657	-0.107708	0.0121728
0.0219288	-0.091918	0.0139681
0.0164608	-0.160369	0.0215715
0.0169129	-0.218232	0.0216701
0.0257525	-0.211525	0.0157705
0.0173321	-0.203831	0.0013102
0.00790477	-0.14078	-0.0045867
0.00615145	-0.177135	-0.00867307
-0.0055291	-0.145648	-0.00698137
0.00855017	-0.113943	-0.0125084
0.00751308	-0.111898	-0.0121831
0.0120595	-0.0711004	-0.00955253
-0.00160192	-0.113733	-0.00706153
-0.00297332	-0.0655565	-0.00233363
0.00837772	-0.161743	0.00753387
0.015638	-0.129317	0.00697942
0.0122066	-0.156732	0.00561005
-0.00552261	-0.187565	0.0084535
0.00808989	-0.16143	0.00859041
0.00888209	-0.207455	0.0244837
-0.00119949	-0.227864	0.0133015
0.016074	-0.242495	0.0165336
0.0214473	-0.226212	0.0241738
0.0200418	-0.22604	0.0174645
0.0165289	-0.216125	0.0120743
0.0105093	-0.198643	0.00583589
-0.00658809	-0.144677	0.000522803
0.00923838	-0.129172	0.000558282
0.00830662	-0.100239	0.00475433
0.0179158	-0.106751	0.00533157
0.01015	-0.151293	0.00502624
0.0161225	-0.151831	0.0113468
0.0174067	-0.143098	0.00957184
0.010695	-0.125956	0.00724531
0.0143868	-0.193727	0.00613235
-0.0135945	-0.222747	0.00749978
-0.0149019	-0.13581	0.00193161
-0.000873103	-0.148351	-0.000579789
0.0147922	-0.139653	-0.0132835
0.00448832	-0.0499025	-0.00761472
0.0177511	-0.0367752	-0.00897902
0.015381	-0.0627508	-0.00321766
0.0150066	-0.0596629	-0.00419783
-0.00330254	-0.0833367	0.00266075
-0.00210685	-0.138912	0.00271792
-0.00181036	-0.155151	0.010117
0.0170401	-0.159743	0.00880351
0.0133395	-0.186962	0.00911438
0.00882824	-0.1999	0.0083296
0.009716	-0.149055	0.00132363
0.00937506	-0.1402	0.00595544
0.0018956	-0.156404	0.00778819
0.000298592	-0.155361	-0.000138107
-0.00352821	-0.151913	0.00687492
-0.0106106	-0.178338	0.0102765
0.00480682	-0.182695	0.00935771
0.00791369	-0.150305	0.0105556
0.00546856	-0.0844297	0.0112705
-0.00930062	-0.146903	-0.00412046
0.00321362	-0.0187761	-0.0148638
0.000614455	-0.0227466	-0.017754
0.000119793	-0.0703474	-0.0103571
0.00237421	-0.126194	-0.012025
0.00616959	-0.159539	-0.0114289
0.00752434	-0.050872	-0.00663306
-0.0010357	-0.0731725	-0.00364586
0.000749211	-0.102246	-0.00557481
0.00759241	-0.0971382	-0.00468978
0.00880838	-0.11259	0.0107401
0.00665693	-0.224699	0.00432142
0.00184216	-0.240664	0.00280383
0.0168769	-0.19824	0.0020294
0.0126124	-0.200163	0.024214
0.0188412	-0.196148	0.00411329
0.0189259	-0.209729	0.00631524
0.0157872	-0.224825	0.0101123
0.0172341	-0.241408	0.0121588
0.0172365	-0.281854	0.0166618
0.0169437	-0.205419	0.0180267
0.021158	-0.123005	0.0073853
0.0133212	-0.160869	0.00642904
0.0104169	-0.190412	0.00193854
-0.00421118	-0.118798	-0.00070347
0.00317515	-0.0523257	-0.0092351
0.0326234	-0.0882125	0.00397824
0.0389985	-0.0839566	0.00314339
0.0156122	-0.0674495	-0.00577132
0.011801	-0.0826849	-0.00554555
0.00936849	-0.0537124	-0.00234173
0.00400169	-0.0603295	-0.0100011
0.0112577	-0.123549	-0.010762
0.0080185	-0.145115	-0.0101369
0.0105959	-0.119702	-0.00309235
-0.00133504	-0.192001	-0.000751947
-0.00356269	-0.172622	-0.00173779
0.00409341	-0.197951	-0.0015749
0.0104681	-0.167223	-0.00490828
0.0146127	-0.163972	-0.00665403
0.0222873	-0.140961	0.00115783
0.000297658	-0.109511	0.00290855
0.0112578	-0.138015	0.00132362
0.0114943	-0.147865	0.0098875
0.0121878	-0.159089	0.0114272
-0.00405893	-0.236793	0.0102989
-0.00438331	-0.207488	0.00890516
-0.00662012	-0.154726	0.0109785
-0.00743152	-0.100669	0.00728717
-0.00781861	-0.154972	0.00353418
0.0173181	-0.145386	0.0167835
0.0199924	-0.16776	0.0112764
0.0167558	-0.183066	0.0151382
0.0246273	-0.19871	0.0146976
0.0190624	-0.137963	0.00763002
0.0228265	-0.141032	0.00156739
0.0154366	-0.169758	0.0160038
0.0241724	-0.209366	0.0156084
0.0232816	-0.184675	0.0211297
0.00797684	-0.200311	0.0184655
0.0100534	-0.18372	0.015771
0.0156096	-0.1722	0.0155444
0.0186898	-0.140164	0.0131013
0.0105807	-0.171513	0.00601165
0.0184256	-0.222877	0.0222427
0.00949104	-0.181618	0.00652624
0.0316455	-0.199107	0.00762293
0.00931676	-0.131778	0.00209263
0.0112479	-0.113549	0.012613
0.0305351	-0.103522	0.00705211
0.0275418	-0.119846	0.0107015
0.00745516	-0.104335	0.0147487
0.0315993	-0.113017	0.0105908
0.0256482	-0.0999037	-0.00147824
0.0264686	-0.123957	0.00163656
0.0193478	-0.118516	0.00205204
0.0150374	-0.0949544	-9.73307e-05
0.0147902	-0.0824578	0.0015266
0.0159218	-0.0791474	-0.00142926
0.0159563	-0.0755225	0.0119798
0.0320106	-0.13342	0.0145666
0.0320736	-0.192182	0.0062186
0.0324161	-0.232747	0.00505158
0.0262736	-0.136917	0.00454108
0.0283538	-0.130862	0.00763274
0.0243338	-0.243158	0.00897937
0.0189695	-0.245218	0.00900479
0.0321007	-0.242718	0.0182453
0.0010215	-0.240443	0.0180988
0.00646432	-0.218012	0.00793069
0.00146294	-0.202415	0.00558393
0.0164287	-0.201593	0.0144458
0.0213325	-0.168571	0.0150812
0.0207689	-0.198292	0.00845611
0.0242041	-0.146909	0.00198625
0.0153655	-0.127724	0.00242031
0.00602558	-0.0745146	-0.00324821
0.000988653	-0.101715	-0.012914
-0.00475902	-0.128617	-0.00688652
0.016199	-0.127931	-0.0155407
0.00872128	-0.166625	-0.00728671
-0.00474768	-0.134696	-0.00568858
-0.00516015	-0.156357	-0.00675598
0.017688	-0.0742433	-0.00452404
0.00404605	-0.102742	0.0192482
0.00961417	-0.297045	0.0185011
0.0198335	-0.194377	0.0166317
0.0302984	-0.266401	0.00861307
0.0184116	-0.240681	0.00925637
0.00730151	-0.149008	0.014981
0.014634	-0.172413	0.0119335
0.0150192	-0.110837	0.010802
0.00548789	-0.213871	0.00986764
0.0139652	-0.132865	0.0139361
0.00697568	-0.169739	0.0175236
0.0113698	-0.253467	0.0213604
0.00677548	-0.296938	0.0221446
0.00534105	-0.255321	0.0188405
-0.00551617	-0.165968	0.0089987
0.00698565	-0.216726	0.0214816
0.00216708	-0.227364	0.020461
-0.0017472	-0.18165	0.0122852
0.0154279	-0.192879	0.0098032
0.00277167	-0.157116	0.00926386
0.013036	-0.0729686	-0.0071214
0.0103982	-0.0697532	0.00217595
0.0113605	-0.0754508	-0.0188808
0.00270174	-0.132825	0.000352382
0.00584042	-0.10887	0.00137728
0.0136338	-0.128829	0.0135243
0.0115284	-0.182306	0.0112048
0.0204907	-0.202126	0.0148301
0.0152483	-0.221532	0.0113562
0.0157399	-0.2383	0.00801224
0.016507	-0.162576	0.00266001
0.019746	-0.195931	0.000965167
0.0191644	-0.148035	0.00803976
0.022221	-0.134062	0.00928362
0.00547004	-0.179044	-0.00161974
0.00455493	-0.201546	0.00161103
0.00145992	-0.174592	0.00749679
-0.00373729	-0.157082	0.0121773
0.00307473	-0.14071	0.00791982
-0.00209041	-0.122717	0.0133346
-0.00484266	-0.199183	0.0138378
0.0151903	-0.194345	0.011018
0.00312975	-0.199203	0.0114848
0.0124908	-0.101809	0.00640327
0.0162954	-0.136979	-0.00148042
0.0144224	-0.139983	-0.00132402
0.023	-0.149746	2.53879e-05
0.0253281	-0.160012	0.00347838
0.0119252	-0.0924558	0.000869614
0.00572052	-0.0119881	-0.00399396
0.0158464	-0.0533253	-0.00497249
0.0162399	-0.0419144	-0.00323047
0.0314602	-0.0819163	-0.0102927
0.0160816	-0.0522089	-0.0101801
0.0227713	-0.0975558	-0.00382332
0.031412	-0.149896	-0.00017227
0.0118626	-0.129606	-0.00272456
0.00639476	-0.127806	-0.00550892
0.00654587	-0.121171	0.00527403
0.00228994	-0.174712	0.0051627
0.00578897	-0.158459	0.00143048
0.00033888	-0.0666947	0.000497389
0.0154591	-0.108308	-0.00612482
0.00940607	-0.101748	0.00242237
0.0167301	-0.0453665	-0.000293644
0.0141068	-0.0196729	-0.0022958
0.0263035	-0.0792655	-0.0111799
0.00792032	-0.143763	-0.00491783
0.00172099	-0.127299	-0.0069334
0.0203312	-0.0991452	-0.00274339
0.018402	-0.121101	0.00658429
0.0142818	-0.140034	-0.000510678
0.0047963	-0.13179	0.00664679
0.00746358	-0.108235	0.00181687
0.0070762	-0.0897084	0.00525997
0.00115014	-0.106676	0.00204334
0.00722873	-0.116563	0.00182909
0.0157531	-0.120508	0.0106687
0.00754269	-0.146605	0.0100411
0.00885204	-0.186034	0.0130173
0.0144741	-0.142403	0.0132666
0.0194494	-0.184178	0.0211658
0.0152839	-0.176596	0.0172999
0.0205309	-0.18985	0.0165307
0.00359947	-0.227668	0.00615073
0.0117732	-0.256836	0.00950668
0.00906322	-0.258213	0.0124344
0.0233345	-0.306466	0.0154278
0.0219204	-0.318969	0.0175895
0.0345193	-0.232397	0.0170187
0.0485721	-0.23186	0.0162127
0.0384923	-0.215133	0.0101394
0.0321502	-0.183722	0.0103852
0.00380726	-0.131646	0.00522862
-0.00616587	-0.134367	0.00368373
-0.000260155	-0.204312	-0.00147983
0.0313402	-0.152056	0.00274274
0.0197572	-0.174856	0.0117815
0.0123052	-0.216657	0.00800459
0.00438306	-0.135736	0.0103103
0.0129909	-0.106539	0.00729785
0.0288214	-0.10108	0.00704659
0.0348843	-0.127246	0.00473023
0.0412575	-0.114298	0.00342249
0.00638649	-0.111781	-0.00323908
0.00968342	-0.124809	0.00197635
0.0108841	-0.125079	0.0171358
-0.00217512	-0.176762	-0.00069187
0.00478507	-0.160566	0.00070205
0.00736667	-0.0875427	0.000229507
-0.000733135	-0.116937	0.0101534
0.0164747	-0.160527	0.00494904
0.000728624	-0.163056	0.00543091
0.00209936	-0.109398	0.0117377
0.00843061	-0.133083	0.00095933
0.0043919	-0.139726	0.00506444
0.0189565	-0.12946	-0.000768736
0.0151481	-0.123114	-0.000356067
0.0149322	-0.138388	-0.00343967
0.00949628	-0.0843381	-0.000785405
0.00427983	-0.10463	0.00383319
0.0202466	-0.136039	-0.00155723
0.0242015	-0.132476	0.0023585
0.0111491	-0.128094	0.00358356
0.0128576	-0.128627	-0.00447727
0.00961165	-0.169126	0.00513779
0.0111933	-0.176385	0.00287935
0.00973529	-0.166477	0.00951481
0.00270112	-0.1519	0.00626513
0.0205005	-0.156826	0.0112036
0.0180981	-0.102929	0.00516521
0.0205485	-0.123863	0.000262534
0.0149277	-0.118522	0.00250594
0.01363	-0.139613	0.00218871
0.0147588	-0.219825	0.0105924
0.0177233	-0.211529	0.00686733
0.0131088	-0.15495	0.0012307
0.0106058	-0.124588	0.0121676
0.0100197	-0.119115	0.00556898
0.0044954	-0.133382	0.0121319
-0.00719602	-0.145006	0.00869724
0.0206929	-0.178019	0.0102694
0.026369	-0.1902	0.0200969
0.0158205	-0.196122	0.0102434
0.0147841	-0.200343	0.0144418
0.0126631	-0.205827	0.0148398
0.0188751	-0.248773	0.0225041
0.0125155	-0.277207	0.0230639
0.00944775	-0.274317	0.00900061
0.00713928	-0.19306	0.00365711
0.0114771	-0.151013	0.00188635
0.0247741	-0.151689	0.00966328
0.0170832	-0.117278	0.00344677
0.0261649	-0.0519502	0.00551984
0.0160314	-0.089547	-0.00115402
0.0220019	-0.115594	-0.00230248
0.0307412	-0.0683512	-0.0101147
0.0305805	-0.0583928	0.01027
0.0136677	-0.230741	0.0101913
0.00703168	-0.192523	0.0128056
0.0114349	-0.255172	0.0188247
0.0153492	-0.258297	0.0129722
0.0137973	-0.224768	0.0160669
0.0173493	-0.158912	0.01313
0.0174551	-0.174197	-0.000453149
0.00807027	-0.180808	0.00540275
0.020143	-0.247606	0.0139878
0.00498844	-0.234211	0.00246671
0.0113465	-0.14728	0.00836531
0.013562	-0.205521	0.0169147
0.0172492	-0.234764	0.0203429
0.0256629	-0.214976	0.00289317
0.0306492	-0.145875	0.00501909
0.0218841	-0.153426	0.0118659
0.00386205	-0.0817888	0.0170256
0.00194902	-0.147276	0.0154275
0.0144135	-0.15475	0.0110694
0.0171787	-0.167858	0.0181996
0.0206486	-0.144362	0.00468308
0.0212978	-0.143936	0.012515
0.0071191	-0.161982	0.00741808
0.0099428	-0.193682	0.0110458
0.00720602	-0.223749	0.0117351
0.0237756	-0.123593	0.00276787
0.0182166	-0.161904	0.00299249
0.0137893	-0.182996	-0.000259133
0.0158026	-0.127432	-0.00272475
0.0248653	-0.150416	-0.00121468
0.0289017	-0.0854371	0.0108912
0.0178022	-0.0698634	0.00783185
0.0166405	-0.0820173	0.00430667
0.0168304	-0.155113	-0.00555229
0.0136761	-0.191941	-0.00577523
0.005867	-0.133136	-0.00586394
0.00899691	-0.0365374	-0.00541649
0.0195163	-0.0959631	0.00133567
0.00924018	-0.111228	-0.00809031
0.00448679	-0.107892	-0.000853087
0.00789678	-0.125062	-0.00386309
0.0115867	-0.157667	0.00265303
0.0152775	-0.124716	0.00171223
0.00649723	-0.166027	-0.0036117
0.00873068	-0.189881	0.0109124
0.0129174	-0.0472351	-0.00352073
0.0110504	-0.0955048	0.00389986
0.0170562	-0.102032	0.0178134
0.0166557	-0.142163	0.0176923
0.0398613	-0.146663	0.0204691
0.0380225	-0.16819	0.0244707
0.037003	-0.116405	0.0252568
0.0093279	-0.189786	0.0222453
0.0120508	-0.17456	0.0188878
0.0274097	-0.199827	0.0186453
0.0282209	-0.163131	0.0140044
0.0155371	-0.16374	0.012663
0.0210526	-0.222971	0.0148896
0.0328507	-0.241823	0.0103043
0.018097	-0.218403	0.0106416
0.0118966	-0.161518	0.0081479
0.00839809	-0.156268	0.0131276
0.0203831	-0.194963	0.0147452
0.0293152	-0.224148	0.00815549
0.0126289	-0.320412	0.0208655
0.0266054	-0.235671	0.0212188
0.0194072	-0.251908	0.0114475
0.038539	-0.169821	0.0055106
0.0266388	-0.144089	0.0127645
0.019941	-0.128902	0.0148351
0.0105325	-0.175638	0.0179221
-0.00326962	-0.180399	0.0119522
-0.00407928	-0.163539	0.0157904
0.00252239	-0.213893	0.0141376
-0.00107878	-0.188875	0.0135086
0.035655	-0.143335	0.00638252
0.0405844	-0.0885406	-5.61179e-05
0.0120562	-0.0908683	-0.00462002
0.016784	-0.0873907	-0.0107834
0.00200842	-0.11607	-0.00655338
-0.000709909	-0.10771	-0.00110963
0.0140002	-0.0728628	0.00496526
0.0125701	-0.101751	0.00502413
0.00585009	-0.0801338	-0.00221754
0.0157581	-0.0745677	0.00334715
0.0295362	-0.117227	-0.000641955
0.0277061	-0.156999	0.00242778
0.0319495	-0.156207	0.0133258
0.016819	-0.155945	0.0113261
0.0138887	-0.102455	0.00836619
0.0183789	-0.141431	0.00901862
0.0301229	-0.17939	0.0124824
0.00977546	-0.177121	0.00200001
0.0152802	-0.154295	0.000114733
0.0117114	-0.157573	-0.000487942
0.00332164	-0.0585298	-0.00223396
0.00171417	-0.0818123	0.00303379
0.0226716	-0.0764339	0.00330419
0.0140486	-0.176823	0.0103946
0.0187096	-0.177626	0.00459344
0.0182248	-0.171931	-0.00468112
-0.00452323	-0.178886	0.00419215
-0.00355967	-0.197119	-0.000698081
0.00632653	-0.143402	-0.00390173
0.0107679	-0.194211	-0.00316435
0.00748372	-0.101236	-0.00376407
0.0203218	-0.158156	0.0225473
0.0106926	-0.188722	0.0210967
0.00774426	-0.173172	0.0271081
0.0103205	-0.228267	0.014346
0.00608951	-0.224135	0.00756241
0.0023412	-0.229936	0.0136136
0.0211841	-0.168478	0.0136445
0.0121253	-0.212519	0.010101
0.00962773	-0.200009	0.0118456
0.0103998	-0.182787	0.0176885
0.0144419	-0.198967	0.0126014
0.0216394	-0.197329	0.0118545
0.0140593	-0.192874	0.00930056
0.0329498	-0.225363	0.00322976
0.0117842	-0.227256	0.00541567
0.00132838	-0.248725	0.00996554
-0.000512084	-0.181096	0.0105031
-0.0107241	-0.196258	0.00259713
-0.00163146	-0.168526	-0.00163258
0.0050423	-0.121079	-0.002177
-0.0091924	-0.112888	0.00233563
0.00720442	-0.13148	0.00912881
0.0308557	-0.158907	0.0101238
0.00838752	-0.16331	0.00620481
0.00708475	-0.168729	0.012299
0.0126261	-0.190467	0.00973084
0.0233478	-0.138352	0.00593023
0.00707294	-0.124906	0.00130679
0.00854525	-0.156795	0.0090176
0.0175965	-0.176586	0.00546014
0.0124619	-0.155275	0.00904135
0.00959624	-0.243464	0.0106469
-0.00171854	-0.185643	0.00428944
0.000710635	-0.173522	0.0116067
-0.00518554	-0.15398	0.00867758
-0.010389	-0.175381	0.0105561
0.0110755	-0.109707	0.00481284
0.0146591	-0.145374	0.00414781
-0.000977482	-0.149572	0.00555576
-0.0096162	-0.121177	-0.0039557
-0.0100384	-0.106033	-0.00285832
-0.00903364	-0.136752	0.000223217
-0.00338972	-0.12497	0.00523149
-0.00569834	-0.0891818	0.00904633
0.0321857	-0.1579	0.0160522
0.00790229	-0.109367	0.00998193
0.00709179	-0.112821	0.00933691
0.00904024	-0.115313	0.0114121
0.0134157	-0.112651	0.00334523
0.0167251	-0.16527	0.00609371
0.0237729	-0.168606	0.00247344
0.0311984	-0.185327	0.00422255
0.00926089	-0.185135	0.00327807
0.0278688	-0.202716	0.0105003
0.0232587	-0.152219	-0.00160745
0.0234666	-0.139955	-0.00266686
0.0152564	-0.144388	0.00010001
0.00526835	-0.101372	-0.00146332
0.0098552	-0.146702	0.000671719
0.0125136	-0.197668	0.00921758
0.0125799	-0.107582	0.00736348
0.0116519	-0.174448	0.00675888
-0.000273459	-0.197666	0.0105923
-0.00321376	-0.207683	0.0163054
-0.00561219	-0.197499	0.0164252
0.015537	-0.170112	0.00325667
0.0160121	-0.154023	-0.00047498
0.0149546	-0.105476	-0.00732407
0.0107856	-0.115227	-0.00354418
0.0088792	-0.015725	0.00814886
0.00915814	-0.0975496	0.00788471
0.0055562	-0.138289	0.0127438
0.0100877	-0.189601	0.0116036
0.0109354	-0.254373	0.0107308
0.0137393	-0.243538	0.0134566
0.0147108	-0.195556	0.0163032
0.00546186	-0.131472	0.016589
0.00119637	-0.160576	0.0173819
0.00794438	-0.186997	0.0102149
-0.00246288	-0.174763	0.0136305
0.0012195	-0.185435	0.0107655
0.00453007	-0.144494	0.00383804
0.00446154	-0.103306	0.00753372
-0.00276553	-0.193433	0.00784974
0.000164218	-0.221941	0.00962689
0.00497457	-0.26614	0.0146147
0.00872239	-0.116214	0.00675143
0.0140975	-0.1712	0.00144029
0.0103925	-0.184926	0.0144031
0.00438414	-0.177827	0.0111446
0.0141885	-0.143882	0.0127206
0.0199468	-0.148907	0.00998753
0.0232706	-0.208162	0.0230282
0.030669	-0.225372	0.0176199
0.00746521	-0.165004	0.00227163
0.00702737	-0.147068	0.00249537
0.00357978	-0.132336	-0.000736226
0.00821393	-0.103001	-0.00133269
0.00488405	-0.107519	0.0082801
0.0113452	-0.160879	0.0141509
0.0134417	-0.155346	0.0140017
0.016722	-0.0941616	0.00760803
0.0255248	-0.0846479	0.0154453
0.0222404	-0.217367	0.010095
0.0224073	-0.226055	0.0191644
0.0175153	-0.198268	0.0106635
-0.016996	-0.204058	0.00475534
-0.0159468	-0.226272	0.016693
0.0213448	-0.20151	0.00162912
0.0181886	-0.246729	-0.000430004
0.014593	-0.236155	0.00687734
0.0043469	-0.194737	0.00605416
-0.00185301	-0.176598	0.0143001
-0.000824725	-0.168741	0.0131273
0.0106542	-0.180046	0.00645625
0.0199551	-0.207624	0.0249078
0.00690004	-0.197693	0.017331
0.0129234	-0.2227	0.0155403
0.00982904	-0.265223	0.0167953
0.0173802	-0.248029	0.0180815
0.0272384	-0.20134	0.0105434
0.024056	-0.206514	0.0242907
0.0393476	-0.198158	0.0131915
0.0296538	-0.198129	0.0125945
0.0261632	-0.203649	0.0183706
0.0175704	-0.257837	0.0228869
0.0113641	-0.303997	0.0224483
0.0232211	-0.307228	0.0201879
0.0184719	-0.3412	0.0224413
0.0130955	-0.329332	0.00284402
0.0135018	-0.263784	0.00270157
0.0119544	-0.0772288	-0.00667794
0.0144592	-0.101194	0.00918228
0.0202453	-0.108392	0.00862611
0.0220917	-0.085724	0.00427143
0.00559935	-0.0944411	-0.00111402
0.00655856	-0.109088	-0.00918512
0.0136604	-0.0953952	-0.0188771
0.0119937	-0.120802	-0.00069339
0.0190905	-0.129295	0.00478243
0.0125257	-0.161194	0.00541229
0.000199904	-0.158371	0.00438109
0.00989874	-0.221026	0.00658554
0.0185284	-0.182397	0.00378577
0.021063	-0.121899	0.00772872
0.012308	-0.140711	0.00385426
0.0200748	-0.131942	-0.000966996
0.033758	-0.129366	0.0031544
0.036408	-0.0959111	-0.00880237
0.00746072	-0.0389772	-0.00518975
0.00733256	-0.0458985	-0.0146106
0.00725848	-0.0275812	-0.00041842
0.0014577	-0.0541812	-0.00451782
-0.00180912	-0.090676	0.00184547
0.0182785	-0.0574324	0.00697801
0.0240023	-0.0954248	0.0103107
0.0239676	-0.103645	0.0118481
0.0267632	-0.153601	0.0117601
0.0318029	-0.145669	0.00867758
0.0197405	-0.174755	0.00539639
0.0280645	-0.166237	-0.00106575
0.0060868	-0.0949524	0.00996179
0.0041813	-0.169342	0.00666342
0.0249327	-0.167399	0.0107048
0.0230833	-0.125598	0.00441849
-0.00131222	-0.121042	-0.00114533
0.0186006	-0.0734048	-0.00542158
0.0195585	-0.0392467	0.000721379
0.0212859	-0.179247	0.00675852
0.0175665	-0.101756	0.0030783
0.0230158	-0.0537231	0.00229535
0.014563	-0.149631	0.0015678
0.0194349	-0.115305	-0.000417096
0.0156042	-0.102897	0.00638269
0.0211637	-0.0943994	0.00706954
0.0173087	-0.106909	-0.00190176
0.00726347	-0.122086	0.00940357
0.022608	-0.0919959	0.00289918
0.0318238	-0.123943	-0.00069863
0.0154425	-0.153658	-0.00571663
0.0157124	-0.169023	0.000520892
0.00838305	-0.17885	0.00772479
0.00618227	-0.22066	0.00581979
0.00638739	-0.226991	0.00741671
0.00835896	-0.191891	0.00471306
0.0014495	-0.156199	-0.000653341
0.019107	-0.128154	-0.00415683
0.0144876	-0.0509848	-0.00320749
0.0195262	-0.0490471	-0.00326059
0.0103144	-0.0852808	-0.00746971
0.0240324	-0.0810847	-0.00309637
0.0199277	-0.101687	-0.00675256
0.00643071	-0.115065	4.21173e-05
0.00802993	-0.105057	-5.06542e-05
0.0154716	-0.129615	0.00994917
0.0159695	-0.115568	0.00599677
0.0197974	-0.119247	0.00238195
0.0236044	-0.0758391	0.00477126
-0.00589633	-0.0736703	0.00439552
-0.00975712	-0.098809	-0.00185165
0.0171129	-0.0861467	0.00409296
0.0109251	-0.0849089	-0.00509153
0.0114949	-0.123167	0.00768716
0.0105239	-0.0931625	0.0062251
0.0104471	-0.149952	0.00769255
0.0124303	-0.0830007	0.00600158
0.0129612	-0.0677814	0.00403017
0.0135485	-0.136702	0.0109975
0.00965708	-0.159554	0.00429008
0.0124805	-0.179901	0.0126129
0.0330231	-0.197153	0.0157397
0.0277321	-0.13178	0.017898
0.0170547	-0.152133	0.0189618
0.0174284	-0.193206	0.0174581
0.0340368	-0.166602	0.0139474
0.0309038	-0.118924	0.00834073
0.0410452	-0.0936612	0.00967803
0.0330357	-0.185594	0.00681317
0.0275941	-0.11049	0.00366684
0.0108693	-0.140655	0.00404235
0.0117866	-0.150182	0.00338862
0.00602369	-0.145274	0.00476494
0.00306052	-0.203472	0.00697918
-0.00296702	-0.149377	-0.00301519
0.00525124	-0.152095	-0.00595348
0.00863875	-0.0974155	-0.0083547
-0.00150975	-0.126943	-0.0109808
0.00455462	-0.0820806	-0.000158614
0.00587487	-0.0696923	-0.00820163
0.0343617	-0.0387986	-0.00717396
-0.0051917	-0.0405166	0.00222736
-0.00498939	-0.0824005	-0.000308852
-0.015322	-0.12358	0.00626182
0.00365729	-0.134623	0.00442709
0.00454472	-0.2062	0.00420124
0.00577783	-0.148518	0.014185
0.00547295	-0.0755695	-0.00335833
0.00893943	-0.0637078	-0.00340905
0.00367632	-0.12364	0.00782732
0.00340834	-0.119584	0.00691423
0.00186375	-0.17204	0.011977
0.00825259	-0.233609	0.00289997
0.00797531	-0.211366	-0.00209811
0.00628154	-0.173347	0.0145248
0.0242099	-0.127515	0.00480217
0.0168579	-0.112157	0.00353501
0.00760703	-0.20071	0.00122782
0.00883949	-0.153697	0.00343216
0.0161519	-0.124951	0.00813985
0.0130589	-0.146177	0.0131983
0.0209374	-0.179141	0.0132496
0.0338404	-0.190892	0.00896874
0.0144305	-0.114392	-0.00132109
0.0217161	-0.134493	-0.00601514
0.0107061	-0.107404	-0.00764838
0.0128896	-0.0675676	-0.0191228
0.00609256	-0.0595104	-0.00468516
0.025994	-0.0784278	-0.0063038
0.0241023	-0.0757633	0.00214324
0.0105998	-0.121458	0.00201337
0.00614407	-0.0862948	0.0017467
0.0050048	-0.106159	-0.00865651
0.0115175	-0.110502	0.000629491
0.0150721	-0.167645	-0.00132225
0.00786684	-0.169818	-0.00322744
0.0175736	-0.169094	-0.00274931
0.0182295	-0.082776	-0.00376121
0.009037	-0.0956599	-0.00563108
0.00852921	-0.199574	0.000752045
0.0253435	-0.192307	-0.00373067
0.0129775	-0.192246	-0.00228457
0.0250736	-0.1558	0.000864494
0.0372705	-0.0885201	0.00185562
0.0130111	-0.129324	0.00598639
0.0149624	-0.161449	0.0133424
0.0149846	-0.196161	0.0141841
0.0197418	-0.13772	0.0107469
0.0204459	-0.134944	0.00434126
0.0162615	-0.169965	0.00915395
0.0130259	-0.223066	0.00732361
0.00836922	-0.227135	0.0061684
-0.00417325	-0.147756	0.00781062
-0.00251424	-0.170514	-0.00318923
0.0141126	-0.175225	0.010166
0.00961997	-0.165083	0.00502956
0.00796813	-0.171868	0.00679749
0.0137516	-0.0991392	0.00678224
0.0178979	-0.0680772	0.00397892
0.0169901	-0.0616903	0.00499547
0.0152773	-0.0773096	-0.00434406
0.0153939	-0.164479	-0.000502108
0.0137107	-0.132712	0.0104422
0.0213636	-0.183301	0.016232
0.0137795	-0.142191	0.00583199
0.0142968	-0.147712	0.0104378
0.0107451	-0.152701	0.00132583
0.020967	-0.165648	0.00195118
0.0039532	-0.137065	0.00730435
0.00439162	-0.14848	0.00471597
-0.00112648	-0.137361	0.00469584
-0.00259312	-0.175102	0.00602255
-0.0050426	-0.184204	0.00340395
-0.0088775	-0.206914	0.00185679
0.0111153	-0.112955	-0.000501993
0.0153027	-0.155365	0.00392995
0.0139616	-0.117292	0.00467194
0.00168916	-0.144101	0.00579847
0.0100611	-0.109159	-0.00811693
0.00888002	-0.132956	-0.0103333
0.00778591	-0.153062	0.00295637
0.00766748	-0.149779	-9.45e-05
0.00704419	-0.181125	0.00340237
0.00128545	-0.157139	0.00604833
0.0105317	-0.149503	-0.00200529
0.0124416	-0.157474	0.00275239
0.0101503	-0.156126	0.00511927
0.00488048	-0.203117	0.0183771
0.00426438	-0.275817	0.0157698
0.0274426	-0.232623	0.00234733
0.0218551	-0.139426	0.0025151
0.0213075	-0.146605	0.00465138
0.0090885	-0.165182	-0.00109512
0.0234773	-0.185255	0.000233697
0.0201388	-0.198471	0.000711599
0.00908365	-0.137377	0.000125836
-0.000427575	-0.163645	0.00826125
-0.000199023	-0.194693	0.00845243
0.012921	-0.199336	0.013846
0.011328	-0.249196	0.0142472
0.0196593	-0.246699	0.0169937
0.00886711	-0.241641	0.0117405
0.01479	-0.135449	0.00484985
0.0132786	-0.110884	0.00639606
0.00708851	-0.0946773	0.00876389
0.00901544	-0.0901357	0.00688269
0.0101086	-0.139	0.00243614
0.0256274	-0.126534	-0.00172489
0.0331702	-0.131511	0.00239074
0.0306532	-0.157151	0.00170052
0.0177404	-0.155412	0.00308798
0.0328379	-0.134079	0.013478
0.0219248	-0.202706	0.00568862
0.02098	-0.150564	-0.00113378
0.0138599	-0.222241	0.00502609
0.0295337	-0.181311	0.0121179
0.0292236	-0.207348	0.0231216
0.0213865	-0.228585	0.0262022
0.0196882	-0.260215	0.0238883
0.017764	-0.278507	0.0107245
0.00144145	-0.226372	0.000250594
0.00163847	-0.227716	0.0173233
0.00339431	-0.208105	0.0222339
0.00630425	-0.223003	0.0200924
1.83955e-05	-0.206968	0.0203473
0.00837963	-0.194366	0.00847603
0.00970836	-0.192813	0.0218896
0.0120714	-0.159991	0.0290831
0.0161567	-0.197353	0.0249362
0.0171482	-0.228285	0.00904835
0.023488	-0.188952	0.0164793
0.0127321	-0.204693	0.0125819
0.0133255	-0.217155	0.0269791
0.0130131	-0.211031	0.0122412
0.0265305	-0.252679	0.0204966
0.0312168	-0.226846	0.0210539
0.0243556	-0.225047	0.014017
0.012559	-0.269368	0.0107713
-0.00149267	-0.239797	0.0087409
-0.00227647	-0.220699	0.00431326
0.00855867	-0.216591	0.00877716
-0.00802534	-0.181923	-0.00467921
0.00176492	-0.194135	-0.00555163
0.0204512	-0.136285	-0.00392532
0.0140274	-0.0416922	0.00080952
0.0210345	-0.0729568	-0.00643061
0.0145928	-0.0518589	-0.00764819
0.0108318	-0.114952	-0.00731814
0.00690392	-0.122524	-0.00662284
0.00961372	-0.120035	-0.00387753
0.00445859	-0.106329	-0.00522117
0.000302948	-0.109663	-0.00150301
-0.00204292	-0.133638	-0.00874494
0.0100342	-0.0880075	-0.00924763
0.0219781	-0.0849325	-0.00915689
0.0215873	-0.0358347	-0.00783105
0.00978845	-0.076006	-0.00813478
0.0224217	-0.117256	-0.00145092
0.0168779	-0.0533131	0.000573918
0.0177618	-0.0420207	-0.00836016
0.0170541	-0.0267902	-0.00770995
0.0129464	-0.111499	-0.011607
-0.00730158	-0.150527	-0.00770058
-0.000839884	-0.102774	-0.00351805
0.000640137	-0.113373	-0.00241636
0.00104681	-0.171754	-0.0031039
-0.00528574	-0.196379	0.0012548
0.010635	-0.170988	-0.00332625
0.0172991	-0.121637	0.0009124
0.0342304	-0.0710791	0.00020392
0.0224926	-0.147469	0.00328431
0.0224655	-0.136354	-0.00494322
0.0195885	-0.133461	0.00135046
0.0129209	-0.175436	0.0121214
-0.00185086	-0.165813	0.00636957
-0.00807691	-0.13683	0.00431876
0.0163772	-0.155668	-0.00561769
0.0314901	-0.0841866	-0.000880665
0.0251108	-0.185665	0.0033071
0.0278918	-0.126138	0.00480752
0.0267328	-0.17252	0.0073682
0.00441878	-0.118652	0.00623003
-0.00218175	-0.114535	0.000513788
0.0105013	-0.139013	-0.00542081
0.0151817	-0.103963	-0.00834478
-0.0147743	-0.0323024	-0.00814795
-0.00694226	-0.0843335	-0.00123112
0.0212662	-0.154926	0.000412108
0.0228181	-0.167247	-0.00241086
0.0138931	-0.148226	-0.000120222
0.0165799	-0.13989	0.00242509
0.00434714	-0.133464	-0.000501911
0.0049826	-0.141531	0.00928759
0.0130146	-0.135632	0.00541701
0.0213787	-0.0450699	0.00467631
0.0109088	-0.0732886	0.00814811
-0.000385627	-0.0957992	0.00863935
0.00202991	-0.075267	0.00474756
0.0149201	-0.0960225	0.00107589
0.0196142	-0.143265	0.00250313
0.0280339	-0.163293	0.0168837
0.0412208	-0.154322	0.0145009
0.0368938	-0.150067	0.0152211
0.039911	-0.123088	0.016438
0.0383329	-0.131748	0.0229223
0.0307718	-0.173524	0.00993026
0.0253794	-0.157158	0.0135361
-0.0155334	-0.210012	0.0124291
-0.0212747	-0.22503	0.000534617
0.0123402	-0.228992	0.0126717
0.00811158	-0.223885	0.0211333
0.000514831	-0.169885	0.0114626
-0.00223662	-0.15338	0.00958791
0.0178475	-0.165165	0.00763487
0.0207763	-0.187599	0.0154023
-0.00182272	-0.197539	0.015729
0.000809497	-0.223842	0.0100834
-0.00635302	-0.249077	0.0189001
-0.00292758	-0.238471	0.0100888
0.010324	-0.232053	0.00718047
0.0185987	-0.225674	0.0102562
0.0175102	-0.173056	0.00531846
0.0162168	-0.113528	0.0029309
-0.00572753	-0.0815208	-0.000396019
0.0105507	-0.10678	0.000414026
-0.00390049	-0.0900631	0.00286778
-0.000362111	-0.101826	0.00181943
0.00223018	-0.0937604	0.00162662
0.0175705	-0.0786226	-0.00102723
0.0184742	-0.0531321	-0.00350446
0.00536287	-0.0910234	0.000522743
0.00353037	-0.173511	0.00408365
0.00677752	-0.196025	0.00340623
-0.00167901	-0.201995	0.00838673
-0.00116969	-0.197641	0.0114395
0.00288177	-0.19358	0.0135125
-0.00499923	-0.141138	0.0149776
0.000158438	-0.217316	0.0109901
0.0157859	-0.255111	0.0152441
0.0247883	-0.230003	0.0100743
0.00788007	-0.0829554	0.00608681
0.0139609	-0.125304	0.0132465
0.0104864	-0.181967	0.0042083
0.0129431	-0.147773	-0.000208036
-0.0184572	-0.17064	0.00147768
0.000612403	-0.176889	0.00211135
0.00368921	-0.163755	0.00820602
0.00780864	-0.149688	0.0168745
0.0221582	-0.157302	0.0211842
0.00618988	-0.251444	0.0173514
-0.000537878	-0.219486	0.0158613
0.0156917	-0.175482	0.0160371
0.0226835	-0.275179	0.00757047
0.00274647	-0.231442	0.00718146
-0.00718356	-0.230218	0.00486071
0.00980872	-0.203976	0.0193327
0.0157633	-0.187855	0.0163237
0.0173585	-0.191913	0.0118394
0.0213152	-0.192709	0.0083548
0.0199726	-0.221115	0.01031
0.0123609	-0.176659	0.014416
0.0126416	-0.160868	0.00789635
0.00316507	-0.157718	0.00230864
0.00359522	-0.109641	0.00103868
-0.000639242	-0.144207	0.0174817
0.0201581	-0.190154	0.016913
0.0243322	-0.185278	0.0172655
0.0260474	-0.220641	0.0206177
0.0222515	-0.214279	0.0164907
0.0218381	-0.211523	0.0185976
0.018228	-0.222686	0.00706892
0.0177859	-0.208683	0.0060282
0.015073	-0.230073	0.00788781
0.0126314	-0.236431	0.0119712
0.021363	-0.210895	0.00881838
0.0265459	-0.216199	0.0182744
0.0258049	-0.1389	0.016349
0.0250772	-0.127712	0.0182181
0.00327024	-0.177828	0.0183216
0.0129219	-0.179917	0.000403946
-0.0032489	-0.159986	0.00909886
0.00531721	-0.151923	0.00988296
0.00254774	-0.139265	0.00290462
0.00929012	-0.139927	0.0145876
0.0125685	-0.143726	0.0121073
0.0106697	-0.139821	0.00818673
0.00852331	-0.0596152	-0.00190736
0.001943	-0.0616011	-0.00273058
0.00938324	-0.021791	-0.00616257
0.00254903	-0.163478	-0.000225485
0.00174071	-0.0907627	-0.00661365
0.021203	-0.123411	0.00301716
0.0162086	-0.0993781	0.00497126
0.000620884	-0.0462035	-0.00590248
0.0103775	-0.120363	-0.00703345
0.0162168	-0.144318	0.0044608
0.0155564	-0.203002	0.00559803
0.0144265	-0.210247	0.00565473
0.01676	-0.200019	0.0106445
0.0091514	-0.206231	0.0113078
0.0110269	-0.214772	0.0164952
0.00301723	-0.241364	0.0131316
0.0028968	-0.168357	0.0151084
-0.00226493	-0.111604	-0.00421567
-0.000204624	-0.105856	-0.00567564
-0.00135668	-0.117532	-0.00611874
-0.000669215	-0.0947028	-0.000750389
0.0149615	-0.0708126	-0.00362979
0.0220074	-0.0631853	-0.00381349
0.0176658	-0.0788667	-0.00266631
0.0193388	-0.0334457	-0.00621315
0.0123728	-0.11291	0.00248178
0.0158952	-0.0620223	-0.00565604
-0.00503157	-0.082654	-0.00356618
0.00277752	-0.0553612	-0.00951715
0.000480527	-0.0488959	-0.00858629
-0.00308608	-0.0733527	-0.0149347
0.00294498	-0.0461833	-0.00970217
-0.00901279	-0.0603951	-0.0151882
-0.00861509	-0.0842365	-0.0103158
0.00536426	-0.030589	-0.00377536
0.00368866	-0.0429511	-0.00227704
0.00318258	-0.0522344	-0.000994065
0.00688886	-0.0890019	-0.00208275
-0.00734139	-0.0590152	0.00378325
-0.0102796	-0.142833	0.00252252
0.00460508	-0.156532	0.000204689
0.00780423	-0.145362	0.00653602
0.0255782	-0.110435	-0.00057063
0.0210289	-0.0653158	0.00149059
0.0114017	-0.0949563	0.00217696
0.0261618	-0.127037	0.0116615
0.0322149	-0.0635337	0.0153843
0.012787	-0.092963	0.0153302
0.00321712	-0.0835507	0.01572
0.00571522	-0.130534	0.014733
0.0150179	-0.134522	0.0152712
0.0153213	-0.196706	0.0160472
0.01325	-0.204481	0.014533
0.0137235	-0.196308	0.00675308
0.0163282	-0.206168	0.00992037
0.0189875	-0.246236	0.00921697
0.0211081	-0.16738	0.0046517
0.0336022	-0.162392	0.00735952
0.000595754	-0.15938	0.010984
0.0161697	-0.143827	0.00793604
0.0179104	-0.154013	-0.0043107
0.0202258	-0.157723	0.00145013
0.0180769	-0.175702	0.00187465
0.0254648	-0.195291	0.00452301
0.0253735	-0.174764	0.00971041
0.0275792	-0.15974	0.0112591
0.0276984	-0.229947	0.0200737
0.025007	-0.235788	0.0165312
0.0179738	-0.276448	0.0148232
0.035113	-0.163205	0.005986
0.0261024	-0.110874	0.0105574
0.0203333	-0.129167	0.00461946
0.0184755	-0.109266	-0.00437286
0.0140323	-0.136958	0.00381341
0.0147927	-0.0922174	0.00240011
0.033154	-0.0921061	-0.00174172
0.0201393	-0.0140103	-0.00612572
0.0200684	-0.109261	0.00460641
0.00863464	-0.13617	0.000472237
0.0228095	-0.104324	0.00311615
0.00983299	-0.183852	0.00243477
0.0261399	-0.194008	0.00584828
0.021175	-0.191961	0.00581946
0.0213262	-0.161634	0.00431343
0.00486021	-0.17255	0.0083379
0.0263292	-0.0905993	0.00657349
0.00450001	-0.144859	0.019359
0.0118946	-0.0798	-0.00141153
0.015564	-0.0739415	0.0122565
0.0106869	-0.126855	0.0197963
0.0113469	-0.141162	0.0075947
0.00900045	-0.0579434	-0.00199727
0.0100771	-0.109269	0.00389954
0.0178659	-0.127872	-0.00263971
-0.00234918	-0.13233	0.00264319
-0.00168444	-0.144239	0.00155248
0.00600458	-0.0818368	0.00746871
-0.000428426	-0.111442	0.00367603
-0.00161191	-0.101874	0.00395775
-0.00181077	-0.0735788	-0.00690436
0.0104905	-0.0847468	0.00222239
0.0253075	-0.137197	0.00258112
0.0113064	-0.166171	-0.00272202
0.0147757	-0.1401	0.00954674
0.0161567	-0.142513	0.0117425
0.0192515	-0.14341	-0.00121242
0.0162254	-0.0561467	-0.00335296
0.0325523	-0.109904	0.0136192
0.0206191	-0.11176	0.00922164
0.0191013	-0.112892	0.0120752
0.0158082	-0.166787	0.00985004
0.0143283	-0.157194	0.00586584
0.0182735	-0.152133	0.00433931
0.0110399	-0.144905	0.00510008
0.0058628	-0.168321	0.00470909
0.00294539	-0.187075	-0.000942652
-0.000189924	-0.158186	0.000368321
-0.0163013	-0.0876376	-0.00250373
-0.0013786	-0.0761113	-0.00394461
-0.00366288	-0.0946292	-0.0073091
-0.00177311	-0.0461663	-0.00395221
-0.0211294	-0.175857	-0.00989517
-0.0213324	-0.0372155	-0.00993758
-0.00589579	-0.112958	-0.00758143
-0.00573714	-0.051651	-0.00794518
0.0140401	-0.122731	-0.00858733
0.00306211	-0.102777	0.00208407
0.00218288	-0.0816127	0.00214951
0.0170168	-0.135632	0.0125701
0.0155791	-0.130058	0.00784971
0.0210435	-0.169433	-0.00209799
0.0219186	-0.172567	0.00194094
0.01149	-0.201021	0.00771221
0.00572347	-0.230114	0.0190121
0.00576967	-0.217958	0.0099856
0.0216393	-0.156426	0.00814144
0.0226156	-0.135142	-0.00201334
0.0277809	-0.108659	0.00784614
0.0322263	-0.177992	0.0123999
0.0323301	-0.251903	0.0185505
0.0191254	-0.242531	0.010013
0.0217807	-0.187712	0.0012611
0.0134614	-0.114826	-0.00184347
0.00583616	-0.131178	-0.000453979
0.0196601	-0.187481	0.0110961
0.0207615	-0.16751	0.0135642
0.00226008	-0.183045	-0.00171109
0.0113428	-0.113168	-0.00633205
0.0183906	-0.059765	0.00200293
0.0133179	-0.16499	0.00324168
0.00294549	-0.221953	0.00868134
0.00856354	-0.109452	0.00613382
0.0209214	-0.123836	-0.00807378
0.00587381	-0.107239	-0.0138729
0.012855	-0.107776	-0.0141642
0.00156659	-0.126469	-0.00863253
-0.00605344	-0.0796806	-0.0156211
-0.00655705	-0.0757186	-0.0109177
-0.000405643	-0.104724	0.00288065
-0.00249402	-0.13084	0.00681576
0.0153749	-0.0871772	0.00757322
0.00720071	-0.192562	0.00298878
0.0138629	-0.185116	0.00521569
0.00790566	-0.198012	0.0054694
0.00383866	-0.0778832	-0.00345543
0.0141222	-0.0607397	-0.00500867
0.00645158	-0.0894626	0.00305128
0.00736086	-0.185876	0.00353709
0.0146769	-0.17162	0.00195667
0.0110348	-0.0659573	-0.00847649
0.0233394	-0.0259998	-0.00565723
0.0131189	-0.0958704	-0.0044471
0.0221328	-0.105311	0.00603225
0.0375453	-0.133595	-0.00466938
0.0340773	-0.13599	-0.00416951
0.0280144	-0.096923	-0.00965443
0.0174181	-0.0835778	-0.0126967
0.00442044	-0.0740451	-0.0107671
0.0124801	-0.166767	-0.00348247
0.0134406	-0.126637	0.00260314
0.00254038	-0.00494579	0.00519234
-0.00916017	-0.119771	-0.0035719
-0.000495852	-0.117462	0.00122877
0.0179496	-0.116995	-0.00746122
0.0127472	-0.0745478	0.000121141
0.0176935	-0.0858086	-0.00197246
0.00109961	-0.0952882	0.00839172
0.00710999	-0.0956502	0.00566958
0.0228704	-0.0923946	0.00647587
0.0122196	-0.0894754	-0.001068
0.00768337	-0.124483	0.000871133
0.0206226	-0.146073	0.00909195
0.0200715	-0.128125	0.0151254
0.0180877	-0.0811299	0.0132719
0.00650083	-0.0565394	0.00631016
0.0167282	-0.0596197	0.00461995
0.0377242	-0.11101	0.0123116
0.0305509	-0.0940385	-0.00202996
0.0203214	-0.0993148	0.00172005
0.0278996	-0.132314	-0.00553379
0.0202031	-0.152403	-0.00898038
0.0149055	-0.12746	-0.00546089
0.0153553	-0.0924966	-0.00547544
0.0109856	-0.0914291	-0.00172293
0.0179224	-0.132802	-0.00332061
0.0107327	-0.126935	-0.0060087
0.0270149	-0.0906358	-0.00504424
0.0178551	-0.0681164	-0.00414339
0.0193407	-0.107946	0.00748918
0.00405659	-0.170543	-0.00639666
0.002759	-0.161867	0.00824499
0.00479694	-0.11554	-0.00997944
0.0037412	-0.112132	-0.00630173
0.00113419	-0.143363	0.000798185
-0.00237784	-0.108137	0.0005859
0.00198409	-0.125913	-0.00767956
0.0154894	-0.119403	-0.0100836
0.0026483	-0.07792	-0.00772725
0.00612061	-0.0825209	-0.00212384
0.00577821	-0.11864	-0.00314014
0.0247413	-0.115334	0.0132859
0.00691907	-0.154556	0.0070204
0.0162377	-0.173876	0.00968907
0.00396719	-0.135549	0.00608609
0.0154086	-0.151618	0.0175116
0.0204805	-0.209165	0.0206926
0.0239722	-0.156912	0.00730602
0.016386	-0.136889	0.00944375
0.0194324	-0.140703	0.00842273
0.00543282	-0.158287	0.00605305
0.0240524	-0.190006	0.0199532
0.00837349	-0.180785	0.0209876
-0.00150255	-0.184467	0.00764904
-0.0013389	-0.132206	0.00628535
0.00918692	-0.183393	0.0197916
0.00114786	-0.186198	0.0188482
-0.000191465	-0.2064	0.0129574
0.00587387	-0.209896	0.0166041
0.00830554	-0.254606	0.0131407
0.00471242	-0.228098	0.0184716
0.0252649	-0.267744	0.0195833
0.0275369	-0.232369	0.0223533
0.0240067	-0.192806	0.00708008
0.0143389	-0.192377	0.00679655
0.00504895	-0.177505	0.00544306
0.00329874	-0.202343	0.00383878
-0.000650923	-0.24172	0.00241118
-0.000470317	-0.224371	0.00125255
-0.000983325	-0.210875	0.00279946
0.00333911	-0.140513	0.00907517
0.0118737	-0.188752	0.0133671
0.0132464	-0.185201	0.0202683
0.00906946	-0.172256	0.00906955
0.0086607	-0.183712	0.0114704
0.0114016	-0.17814	0.0152096
0.023749	-0.173403	0.0193047
0.0185003	-0.19489	0.0189651
-0.00457293	-0.186024	0.00970827
-0.000362895	-0.151636	-0.00378976
-0.00623744	-0.155476	-0.00457797
0.0110277	-0.0871183	-0.0105775
0.00781196	-0.0989386	0.00559294
0.0218775	-0.0586927	0.00642934
0.01722	-0.0939353	-0.00379346
0.0271801	-0.0686817	-0.00613704
0.0208371	-0.0362113	-0.0127082
0.0229165	-0.0720753	-0.00606573
0.0119879	-0.0795919	-0.0075208
0.0161957	-0.0923938	-0.00401494
0.0177465	-0.160839	-0.00656737
0.00713851	-0.138401	-0.00958842
0.0222889	-0.0936356	-0.00224777
0.0336341	-0.128191	0.0136029
0.0301658	-0.0762996	0.0141745
0.034009	-0.170126	0.00914487
0.0337026	-0.205314	0.00360579
0.0311457	-0.150075	0.000944323
0.0276156	-0.149862	0.0207304
-0.00375228	-0.206756	0.0212029
-0.00217952	-0.187018	0.0198865
0.0031083	-0.272376	0.0169648
0.0104595	-0.250659	0.0186444
0.0167124	-0.244337	0.020305
0.0173164	-0.126693	0.00398517
0.0111668	-0.115928	0.00614826
0.00683782	-0.176183	0.0109582
0.01899	-0.171242	0.0118115
0.00350144	-0.167991	0.0105575
0.0146025	-0.160347	0.00584857
0.02128	-0.110222	0.00248315
0.00849253	-0.116979	0.010528
0.00249426	-0.134282	0.0142936
-0.00293364	-0.13345	0.00865833
1.92158e-05	-0.108608	0.0115078
0.0189842	-0.0942622	0.00738902
0.0256417	-0.10544	0.00777833
0.0204434	-0.0783793	0.00408649
0.0193433	-0.103113	-0.00251569
0.0139628	-0.182471	-0.0043948
0.0126628	-0.14334	0.00219726
0.00239478	-0.110625	0.00915893
0.0143958	-0.125741	0.00906076
0.0304936	-0.121994	-0.00515604
0.0144015	-0.127408	-0.000824298
0.0181479	-0.0886236	0.00192565
-0.00594321	-0.0697463	-0.00131694
-0.00447972	-0.117547	-0.00984096
-0.000759985	-0.116426	-0.00724293
0.0031911	-0.161134	0.0068956
0.00633336	-0.204682	0.00585069
0.0104341	-0.201616	0.00967195
0.00967899	-0.205262	0.0113592
0.0137986	-0.189933	0.0111227
0.00793162	-0.195273	0.00613071
0.0142367	-0.127352	-0.00535929
0.0111612	-0.141237	-0.00103995
-0.000328463	-0.111725	-0.00160448
0.00320378	-0.101175	-0.00146816
-0.0124088	-0.102069	-0.00554127
0.00521996	-0.152979	-0.00889929
-0.00455173	-0.11172	0.000339402
-0.012965	-0.0524381	-0.00762815
-0.000227087	-0.095323	0.000831983
0.0144407	-0.0647952	-0.000407052
0.00477093	-0.0918459	0.0111206
0.00573246	-0.0925473	0.00847656
0.00809288	-0.0194815	0.00921429
0.0308845	-0.213747	0.0190871
0.0268072	-0.225849	0.0243462
0.0136668	-0.178093	0.0204048
0.00889329	-0.197609	0.023987
0.00310455	-0.220785	0.0131624
0.0166482	-0.19099	0.00769704
-0.00729186	-0.20251	0.0131245
-0.00261504	-0.172323	-0.00293185
-0.00231654	-0.136787	0.0127941
-0.0078279	-0.17979	0.0117018
-0.0069246	-0.226665	0.0147695
-0.00848073	-0.201685	0.00981952
-0.00959525	-0.168889	0.00416429
0.00763767	-0.1081	0.00254314
0.00223697	-0.181678	-0.00387516
0.00930976	-0.192003	-0.000869266
0.00702876	-0.164806	-0.000864465
0.00772464	-0.136582	-0.00191111
0.017273	-0.150406	0.0138471
0.0267752	-0.114975	0.00785666
0.0241625	-0.0832495	0.00922561
0.00982338	-0.134242	0.00575165
0.0192325	-0.0890513	0.00259063
0.0217673	-0.0707997	-8.0401e-05
0.0223476	-0.0785382	0.00634978
0.0230114	-0.0679635	0.000111087
0.0174075	-0.0848585	0.00389403
0.0179983	-0.0915227	0.0031351
0.0149583	-0.067956	-3.51638e-05
0.0184342	-0.0982765	-0.00062552
0.0167848	-0.150717	0.0114059
0.0227093	-0.177237	0.00506981
0.00880182	-0.21429	0.00315737
0.0197269	-0.16204	0.00945152
0.0141169	-0.143859	0.0113568
0.0394283	-0.112494	0.015939
0.0393692	-0.20337	0.0133168
0.039289	-0.181309	0.01279
0.0198466	-0.199567	0.0107717
0.0161666	-0.201908	0.0122665
-0.0109783	-0.289659	0.0174732
-0.00664742	-0.323277	0.0259097
0.00516404	-0.294641	0.0286155
0.00815641	-0.25497	0.00371873
0.0108318	-0.15522	0.00258768
0.0150288	-0.26837	0.000485655
0.0127213	-0.223049	0.00618889
0.015901	-0.173699	0.00561347
0.00403355	-0.141303	0.00210004
0.0103575	-0.179334	0.00574907
0.0117146	-0.193298	0.00719909
-0.0101431	-0.195858	0.0129356
-0.0109731	-0.233984	0.0178331
-0.00142819	-0.207307	0.0166618
-0.00206662	-0.0608088	5.67398e-06
0.00905845	-0.0709274	0.00687608
0.00347611	-0.135052	0.0052348
0.00604634	-0.203208	0.00809729
0.0237676	-0.112837	0.00477369
0.0124565	-0.163733	0.00790556
0.00562572	-0.158977	0.0117743
0.015013	-0.169594	0.0116062
0.0187969	-0.160679	0.00553792
0.0267182	-0.123833	0.011978
0.0146212	-0.131655	0.00171321
0.019372	-0.173955	0.00750487
0.0210713	-0.147213	0.0101954
0.0165282	-0.151597	0.00929955
0.0192194	-0.109498	0.00544873
0.00854291	-0.235037	0.00901422
0.0432455	-0.150607	0.00344911
0.0188109	-0.130578	0.0115151
0.0203901	-0.166271	0.0175688
0.0270683	-0.25126	0.0119336
0.0205961	-0.269865	0.0192451
0.0258259	-0.268638	0.018529
0.0258305	-0.229664	0.00747827
0.0306757	-0.202868	0.00751797
0.0108755	-0.264192	0.0233374
0.0209834	-0.226577	0.0221475
0.0209949	-0.2377	0.0170966
0.00791636	-0.242837	0.0190455
0.00418648	-0.294188	0.0162405
0.0109731	-0.258692	0.0203162
0.0197092	-0.281724	0.017717
0.00804327	-0.267348	0.0148947
0.0275495	-0.147576	0.0127332
0.0399898	-0.197585	0.010652
0.025986	-0.162386	0.0208483
0.0207558	-0.231312	0.0161975
0.0260494	-0.179263	0.0159704
0.0263644	-0.161239	0.0130239
0.0214376	-0.111789	0.0155176
0.00678008	-0.189653	0.00722071
-0.000131341	-0.225374	0.0143382
0.00797138	-0.170177	0.00980935
0.00379439	-0.152827	0.0130444
0.00940048	-0.170736	0.0191114
0.011849	-0.222186	0.018303
0.019629	-0.225372	0.00427193
0.017629	-0.128754	0.00782349
0.0170641	-0.19122	0.0101925
0.0155135	-0.224381	0.0104653
0.0221625	-0.179436	0.0111063
0.0194452	-0.179515	0.0100068
0.0250893	-0.199511	0.00254477
0.00892559	-0.144367	0.00385061
0.0214902	-0.165143	0.0188895
0.0174657	-0.174108	0.016799
0.00805611	-0.148404	0.00591563
0.0158537	-0.174261	0.0063717
0.000933037	-0.136808	0.00132666
0.0141545	-0.153355	0.00068622
0.00955798	-0.208021	0.00247962
0.0202	-0.169029	0.00477812
0.00601996	-0.196733	0.00400319
0.0147383	-0.223162	0.00151616
0.0105582	-0.129797	-0.00531719
0.0236049	-0.034996	-0.0099334
0.0212831	-0.0431611	0.00306156
0.00486389	-0.105306	0.0129961
0.00496145	-0.149077	0.0100921
0.024329	-0.14322	-0.00521208
0.0257823	-0.184486	0.00918145
0.0183064	-0.129804	0.00840674
0.00637799	-0.124032	0.0163471
0.0105816	-0.147663	0.0173592
0.000897933	-0.204943	0.003107
0.000335186	-0.196665	0.0106225
0.00841742	-0.235784	0.0175674
-0.00237978	-0.158397	0.0180339
-0.0084609	-0.201018	0.0144139
0.000933008	-0.210639	0.0163497
0.0090765	-0.252914	0.0143968
0.0197651	-0.169767	0.012835
0.0277719	-0.175972	0.0131388
0.0298838	-0.246299	0.0156386
0.0254689	-0.227828	0.0114484
0.03122	-0.179568	0.00849844
0.0244359	-0.157133	-0.00651725
0.0328381	-0.175659	0.0021485
0.00570327	-0.140856	-0.000215825
0.0240089	-0.14114	-0.00570973
0.0158276	-0.13837	-0.00508971
-0.00386117	-0.118938	0.000762423
0.00610914	-0.109825	-0.00047355
-0.00404376	-0.12705	0.00184617
0.00344168	-0.126661	-0.00951799
-0.0114511	-0.122957	-7.1548e-06
0.0215861	-0.092209	0.00205996
0.0317763	-0.0995735	0.00102782
0.0179191	-0.16145	-0.00439805
0.00736341	-0.179005	-0.00232002
0.0083182	-0.16612	0.00114926
0.00501552	-0.143306	-0.00143258
0.00416989	-0.165357	0.00115463
0.0173967	-0.111521	0.00853909
0.00363806	-0.124593	0.0155984
-0.00325171	-0.178429	0.0163312
-0.00566104	-0.162239	0.00577873
-0.00433482	-0.216969	0.00663074
-0.004252	-0.20972	0.00936106
-0.00520533	-0.229072	0.00466563
-0.0048873	-0.177302	0.000207364
0.0103161	-0.178474	0.000489208
0.00551009	-0.164017	0.00187031
0.0184084	-0.12935	0.00534466
0.0206147	-0.12176	0.0125114
0.0246632	-0.139065	0.0103442
0.0209274	-0.144383	0.0139425
0.0221233	-0.181828	0.0109578
-0.00619909	-0.17916	0.00927428
-0.000106294	-0.156622	0.00655476
0.00103478	-0.312646	0.00747648
0.00400806	-0.25955	-3.20286e-05
0.0111494	-0.226684	0.00614121
0.015355	-0.171703	-0.00491948
0.0120925	-0.0763426	-0.00895465
-0.00394998	-0.108562	0.00637485
0.0113433	-0.166984	0.00337505
0.00626757	-0.177932	0.0021862
-0.00972178	-0.138057	0.00232019
0.0162764	-0.137968	0.0101717
0.0288107	-0.182042	0.0107087
0.0171671	-0.163145	0.00945089
0.0207826	-0.107846	0.00156663
0.01423	-0.137652	0.00631976
0.00987761	-0.163958	0.00491467
0.0153582	-0.159518	0.00421287
-0.00561347	-0.141336	0.00313422
-0.00306115	-0.204456	0.000514743
-0.0022848	-0.0863713	0.00538287
0.00542229	-0.183732	0.00809963
0.00837013	-0.195317	0.0111996
0.00575947	-0.201116	0.010342
-0.00263294	-0.18984	0.00830889
0.0104812	-0.153984	0.00947761
0.00498671	-0.139005	0.00943699
0.00966348	-0.163688	0.0106641
0.00991785	-0.186846	0.00932
0.0139107	-0.185967	0.0106344
0.0191648	-0.187133	0.0098079
0.0132062	-0.258157	0.016015
0.0135335	-0.246012	0.0173699
0.0047146	-0.296231	0.023755
0.00518752	-0.282833	0.0251301
0.0111811	-0.232952	0.0229329
0.0153115	-0.226436	0.0267718
0.0299569	-0.212854	0.0341095
0.0473586	-0.248839	0.0354256
0.0482948	-0.293857	0.0272031
0.0401737	-0.337272	0.0244309
0.0185507	-0.197528	0.0225721
0.0179744	-0.21974	0.0224367
0.0133354	-0.17947	0.020243
0.00831145	-0.147537	0.0200287
0.0228853	-0.20018	0.0218239
0.0130908	-0.22754	0.020623
0.019021	-0.212175	0.00941596
0.023382	-0.198969	0.0140239
0.0300547	-0.203681	0.0158518
0.0116682	-0.197741	0.0161884
0.0165448	-0.239407	0.00910387
0.0183611	-0.243471	0.0176924
0.0372828	-0.192529	0.0234162
0.0285951	-0.225388	0.0187364
0.0214807	-0.141406	0.00276099
0.00604878	-0.0647811	-0.00341895
0.00367227	-0.0330166	-0.00155049
0.0122605	-0.136158	0.00221759
0.0125239	-0.174891	-0.00539027
0.0121081	-0.0837915	-0.00426228
0.0107976	-0.0953496	-0.000980502
-0.00523396	-0.140284	-0.0123902
-0.00224397	-0.125975	-0.00819419
0.000607763	-0.0979856	-0.00854117
0.0162519	-0.107517	0.00036915
0.0170868	-0.175804	0.00580538
0.0112651	-0.171982	0.00188959
0.00522463	-0.123177	0.00218963
-0.00107146	-0.164663	0.00160921
0.0112705	-0.179584	-0.000580701
0.0153805	-0.172006	0.00562789
0.00421892	-0.190687	-0.00310398
0.0219667	-0.119244	0.00923678
0.0249152	-0.147037	0.0160356
0.0225925	-0.146741	0.00476955
0.0117223	-0.1544	0.00784109
0.0198142	-0.0984218	-0.00284359
0.0105704	-0.105379	0.00786767
0.010078	-0.11905	0.0113597
0.00726139	-0.233166	0.020167
0.0153896	-0.280657	0.0101122
0.015318	-0.240835	0.0227676
0.0145521	-0.236181	0.0219629
0.0171197	-0.2718	0.0345974
0.0374702	-0.237549	0.0341631
0.021389	-0.270033	0.0228802
0.0160528	-0.201384	0.0224858
0.034939	-0.203991	0.02218
0.0198643	-0.212548	0.0202813
0.00656651	-0.218027	0.0185423
-0.00256817	-0.236987	0.0142631
0.00583214	-0.216323	0.00525878
0.0058695	-0.158124	0.00864006
0.011895	-0.16622	0.0101125
0.00582201	-0.141448	0.00603729
0.00206765	-0.153805	0.00495432
-0.00527837	-0.150779	-0.00361026
-0.00530993	-0.132184	-0.00287099
-0.00314494	-0.12928	0.000345206
-0.00505388	-0.136939	-0.000663327
0.00635809	-0.0754031	-0.0047569
0.0111696	-0.157598	-0.00962419
0.0199629	-0.136239	-0.00622624
0.0178544	-0.122902	-0.00562053
0.0321956	-0.0819735	-0.00290969
0.0206962	-0.109021	0.00805511
0.013581	-0.152418	0.00340879
0.0195793	-0.21279	0.0168412
0.00369578	-0.139365	0.00923682
0.013349	-0.129551	0.00662803
0.00221804	-0.164083	0.00614239
-0.003868	-0.1774	0.00961465
0.00437473	-0.183698	0.0049929
0.00682907	-0.123313	0.00173575
0.00896133	-0.128185	0.00109894
0.016224	-0.133976	0.00310432
0.00678993	-0.10615	0.000343524
0.0219171	-0.102049	0.00510546
0.0209331	-0.168364	0.000201208
0.0233558	-0.185412	0.00240399
0.0196771	-0.200061	0.00551962
0.0309475	-0.192795	0.00862084
0.0220015	-0.193704	0.0115103
0.0207897	-0.184829	0.0107107
0.0153171	-0.218258	0.0148513
0.0165677	-0.205736	0.00982108
0.00686677	-0.200812	0.0114815
0.0106113	-0.19086	0.021919
0.011985	-0.230404	0.0191475
0.0105973	-0.203366	0.0259972
0.0231313	-0.244281	0.0231548
0.0206824	-0.278915	0.0115182
0.0243057	-0.231446	0.00540053
0.0267849	-0.22121	0.0260106
0.0157735	-0.231366	0.0260039
0.0205983	-0.23153	0.0229081
0.0220916	-0.186632	0.010728
0.0226009	-0.194551	0.00527398
0.0275792	-0.161409	0.00325629
0.010736	-0.158389	0.00709258
0.0285208	-0.130665	-0.00208297
0.0160533	-0.167304	-0.0028041
0.0157025	-0.169492	-0.00245231
0.0178526	-0.12061	-0.003988
0.00132575	-0.0817015	0.00808234
0.0227038	-0.103505	0.00602622
0.0224686	-0.171023	0.0155905
0.0260638	-0.174369	0.0174073
0.0192382	-0.142522	0.0121119
0.0348048	-0.167413	0.0190682
0.0293107	-0.172624	0.0243618
0.0235922	-0.151537	-0.0010523
0.0055184	-0.16416	-0.00361423
0.00337463	-0.0867061	-0.00252206
-0.00374835	-0.164101	0.00434897
-0.00925208	-0.191987	0.00385895
0.00977582	-0.170128	0.0105049
0.0105756	-0.131887	0.0113344
0.0305611	-0.0933093	0.00929329
0.0205211	-0.125818	0.0204399
0.0370862	-0.142739	0.0112106
0.00269399	-0.153527	0.00817823
0.00997876	-0.0950489	-3.26345e-07
-0.00373711	-0.114721	-0.000946053
-0.00506516	-0.0683051	-0.0022649
0.00303583	-0.112807	-0.00500471
0.00320707	-0.0377784	-0.0113966
-0.0112256	-0.077302	0.000763552
-0.0113765	-0.0681992	0.0054252
-0.0055731	-0.102763	0.000855435
-0.0054193	-0.00898862	-0.0107808
0.0061276	-0.0280113	-0.0126113
0.00515792	-0.0906445	0.000192681
0.00530983	-0.129371	-0.00369737
0.00315385	-0.157432	-0.00109686
0.00501141	-0.0641144	-0.00471565
0.00329325	-0.0978087	0.0123317
-0.00544368	-0.150686	0.00308957
0.0148112	-0.20125	0.00393898
0.0206742	-0.184112	0.00180781
0.00858719	-0.182814	0.00227459
0.0122618	-0.176984	-0.00478952
0.0113158	-0.179997	-0.00765444
0.00518041	-0.16218	0.00133124
0.00737245	-0.134481	-0.00354035
0.00569025	-0.158142	0.00396421
0.0128625	-0.116981	0.00449223
0.00148113	-0.153124	0.00382771
0.00371554	-0.111635	0.0123779
-0.000741292	-0.162611	-0.00164082
-0.00235033	-0.139272	-0.000810331
0.0143761	-0.151315	0.00233527
8.07241e-05	-0.131392	0.0029778
-0.00571065	-0.0822312	-0.00314056
-0.00174573	-0.0840471	0.00163448
0.0173468	-0.140872	0.00948647
0.0100203	-0.110811	0.00919721
0.013456	-0.161838	0.0126833
0.018353	-0.214026	0.0119404
0.022481	-0.217176	0.00995306
0.0189125	-0.149723	0.00733659
0.00483906	-0.156638	0.00827379
0.00758261	-0.162711	0.0101205
-0.00906129	-0.155292	0.0033834
0.0128602	-0.138427	0.00678137
-0.00167187	-0.159741	0.00825528
3.8334e-05	-0.175506	0.00651978
-0.00114196	-0.198455	0.00492935
-0.00129958	-0.238992	0.0090601
0.01461	-0.225973	0.00359465
0.0153988	-0.158265	0.00245938
0.00507561	-0.169533	0.0116794
0.00483942	-0.147816	0.000589027
0.000948913	-0.169668	0.00233829
-0.0094771	-0.217559	0.00236296
0.00203042	-0.227445	0.0248394
0.0214767	-0.271284	0.0201156
0.011168	-0.278286	0.0147372
0.0106331	-0.28851	0.00634919
0.0162423	-0.173271	0.00802423
0.0177249	-0.13887	0.00138138
0.00831206	-0.124747	0.00624097
0.00706193	-0.0967455	0.00922788
0.00932053	-0.049627	-0.00212361
0.0175384	-0.0426534	0.00694697
0.00471157	-0.0848702	0.00237013
0.00258479	-0.0788628	-0.00518407
0.0115992	0.0236201	-0.0115665
0.0271663	-0.0154268	-0.0108297
0.0240805	-0.101039	0.00442116
0.0239397	-0.0928816	-0.000662585
0.0212837	-0.0949685	-0.00626721
0.0221783	-0.148919	-0.00355672
0.0130885	-0.156622	0.000944922
0.0207597	-0.215962	1.59537e-05
0.00789717	-0.155907	-0.0136884
0.0120379	-0.170306	0.000887671
0.0107534	-0.197698	0.00571589
0.0249255	-0.129363	0.00944466
0.0321998	-0.132045	0.00881655
0.0181681	-0.103909	0.0113062
0.0319508	-0.166692	0.0133691
0.015869	-0.145564	0.00248863
0.01246	-0.144723	0.006202
0.0143498	-0.194233	0.00577757
0.0165199	-0.115396	-0.00221497
0.0274381	-0.144392	0.0175169
0.0125371	-0.170468	0.0106548
0.018949	-0.172147	0.0100237
0.0148519	-0.168904	0.0128632
0.00857221	-0.217305	0.00812009
0.0186879	-0.225889	0.00224552
0.0171867	-0.0560257	-0.00457685
0.0174529	-0.0817427	-0.00282848
0.02269	-0.0808249	-0.00538313
0.0323192	-0.0805079	-0.00792359
0.00785955	-0.09203	-0.013782
0.00679835	-0.04987	5.9601e-05
-0.00928374	-0.0996102	-0.00146587
-0.0059102	-0.0673689	-0.00110526
0.0161886	-0.0684023	0.00462988
0.021469	-0.0689106	-0.0056573
0.0333722	-0.0190067	-0.00974131
0.00175503	-0.0169688	-0.00385777
0.0106836	-0.0556333	0.00269322
0.0129116	-0.160423	0.00496822
0.0184526	-0.15208	-0.00338198
0.0210602	-0.0669707	0.00427437
0.0230994	-0.081676	0.00508585
0.0211337	-0.0886181	0.00318763
0.0286221	-0.179885	0.00120575
0.00362023	-0.162962	0.0179531
0.00595678	-0.173088	0.0188136
-0.0110572	-0.270946	0.0147426
0.0112924	-0.18319	0.0122136
0.00114098	-0.14058	0.00191277
0.00816574	-0.127775	0.00602808
0.0124221	-0.107579	0.00168705
0.00765277	-0.210768	0.00302095
0.0200811	-0.214352	0.0153812
0.0164742	-0.197755	0.0188843
0.0298026	-0.223418	0.00670346
0.0290034	-0.135485	0.00808548
0.0113643	-0.164271	0.0128537
0.0235884	-0.141076	0.014242
0.0117221	-0.240072	0.0132514
-0.0104289	-0.235096	0.0116251
0.00421072	-0.234828	0.010439
0.00333467	-0.128573	0.000519612
0.000971805	-0.115875	0.00455327
0.0105145	-0.135301	0.00574217
0.00632396	-0.196624	0.0111318
0.0237733	-0.202994	0.0150177
0.00321681	-0.2685	0.0162653
0.0080237	-0.242189	0.0158064
0.00116797	-0.264342	0.0175662
0.00424788	-0.287284	0.0182303
-0.0119729	-0.295257	0.0162472
0.0230966	-0.267527	0.0170802
0.0245674	-0.306565	0.0223516
0.0228124	-0.300167	0.0107434
0.0139675	-0.0702073	0.00206715
0.00162926	-0.107138	-0.000429661
0.00387825	-0.0882376	-0.000524419
0.00488189	-0.0956079	0.00335125
0.010348	-0.0692593	-0.00863246
0.0135699	-0.0482798	-0.00351395
0.0257337	-0.0622373	-0.00105083
0.0200619	-0.124798	0.0018132
0.00678393	-0.12481	-0.00511269
0.00882087	-0.121849	0.0018309
0.0222865	-0.181149	-0.0021681
0.00760685	-0.135561	0.00636226
0.0100474	-0.151101	0.00686804
0.00917073	-0.186501	0.00503176
0.00828334	-0.151177	-0.00645519
0.00720638	-0.185685	-0.000880179
0.00837024	-0.146004	0.00355821
0.00563795	-0.246409	0.0167062
0.0263511	-0.184834	0.0145951
0.0153061	-0.209577	0.0194502
0.0243523	-0.215953	0.0114611
0.0126627	-0.230295	0.00317114
0.0226059	-0.181791	0.000670493
0.0128286	-0.159924	0.00899703
0.012601	-0.134898	-0.000188338
0.0111302	-0.147865	0.014438
0.00895499	-0.139481	0.00553394
0.0114943	-0.148425	-0.00144196
0.0167247	-0.0473978	-0.00553247
0.0102739	-0.143811	0.000803116
-0.00572897	-0.152092	0.00325417
0.00107935	-0.175855	5.06955e-05
0.00928481	-0.186719	0.0121432
-0.00732648	-0.200767	0.00721761
-0.00794679	-0.196214	0.00723369
-0.00528718	-0.175242	0.0107875
0.0104627	-0.193732	0.0110436
0.00148326	-0.136217	0.00669677
0.00102801	-0.140676	0.00645674
0.0144564	-0.208059	0.0172725
-0.00225905	-0.139884	0.00724603
-0.00169488	-0.0707027	0.0140327
0.00343711	-0.0664648	0.00773022
0.0094671	-0.0803158	-0.00312702
0.00742545	-0.102727	-0.00771294
0.00568188	-0.0651744	-0.0104752
-0.00532638	-0.0476721	-0.00763148
0.00245056	-0.0830756	-0.00727707
0.0143768	-0.039371	-0.0133802
0.0177348	-0.0427411	-0.0122938
0.0217824	-0.118159	-0.00910038
0.00952883	-0.0938967	-0.00229271
0.00808851	-0.112477	-0.00974151
0.009666	-0.0893176	-0.00280163
0.00641999	-0.0818474	-0.000536198
0.0112866	-0.10329	0.00227939
0.0141374	-0.139933	-0.0024924
0.00795026	-0.113141	-0.00757529
0.000685011	-0.126036	0.003645
0.0157284	-0.107051	0.0062009
-0.00402882	-0.047267	0.00786453
-0.0022987	-0.0364159	-0.000347603
-0.00294437	-0.0559	-0.00936872
0.00418304	-0.0999127	-0.00871611
0.0157551	-0.0938788	-0.0106165
0.0158278	-0.0610896	-0.00721444
0.00168919	-0.0866552	-0.00446701
0.000474039	-0.0840462	-0.00617466
0.024639	-0.151323	-0.00851096
0.0300238	-0.153983	0.00322592
0.025151	-0.171731	0.00361131
0.00486508	-0.17439	0.00434541
0.013689	-0.19735	0.00443259
0.00749647	-0.133881	0.00069334
0.005477	-0.142644	0.0177002
0.029367	-0.0933417	0.00075836
0.0170713	-0.0807495	0.000802733
-0.00266277	-0.0710311	-0.00207044
-0.00265842	-0.142973	0.00528467
-0.00439129	-0.148168	0.0140278
-0.00528532	-0.143633	0.00564156
0.000985206	-0.153868	0.00741698
0.00477521	-0.202152	0.00782845
0.00528657	-0.23764	0.0148362
0.0178574	-0.241273	0.0166403
0.0206298	-0.269114	0.016928
0.0111219	-0.180151	0.0180831
0.0176472	-0.274632	0.0193164
0.0224316	-0.274323	0.0187375
0.0163829	-0.270918	0.0126686
-0.000675287	-0.121289	0.0083662
0.00661832	-0.120173	0.00570324
0.0139697	-0.117806	0.0040793
0.0285773	-0.100635	0.0145304
0.0184974	-0.143458	0.015378
0.018404	-0.149336	0.0168955
0.0099141	-0.146271	0.013764
0.0208269	-0.1449	0.00514168
0.0222978	-0.134323	0.00780339
0.0246778	-0.15834	0.00892859
0.0201821	-0.121727	0.00257915
0.0234438	-0.145141	0.0150705
0.0194773	-0.18648	0.0202689
0.0077258	-0.147915	0.0101272
0.0139708	-0.148713	0.00454502
0.0202267	-0.101988	0.00874168
-0.00463907	-0.119946	0.00832567
0.00348893	-0.154647	0.00612371
0.0141799	-0.166776	0.00421197
0.00529833	-0.0954551	-0.00556722
-0.00575649	-0.129011	-0.00436246
-0.011155	-0.103838	0.00388882
-0.00498892	-0.0933865	0.00448264
-0.0188996	-0.208479	0.00595065
0.0067075	-0.17029	-0.00967453
0.00429398	-0.115198	-0.00810587
0.0173986	-0.132521	-0.00414001
0.0216572	-0.0625641	-0.0105822
0.0150688	-0.148562	-0.0007884
0.0177815	-0.0848849	-0.00265802
0.0182717	-0.138503	0.00997529
0.0118812	-0.129217	0.00697
0.0168872	-0.178064	0.0104436
0.0123431	-0.159074	-0.000487291
0.0070335	-0.162133	0.00768319
0.00692216	-0.192048	0.014047
0.00122038	-0.177246	0.00763805
0.020571	-0.194844	0.0109943
0.0120379	-0.203851	0.0142359
-0.00747134	-0.201122	0.0165353
-0.000594223	-0.226769	0.0177317
0.0152547	-0.255775	0.0191783
0.0177688	-0.247605	0.0163641
0.031815	-0.23848	0.0182281
0.0323464	-0.179222	0.00944007
0.026993	-0.181463	0.00942697
0.0332476	-0.180286	0.0176435
0.0276091	-0.230768	0.0151488
0.02218	-0.173812	0.015453
0.014215	-0.186925	-0.00139262
0.0208266	-0.141541	0.00900116
0.0161828	-0.212892	0.00948432
0.0145805	-0.167862	0.00836327
0.0168978	-0.169129	0.00862853
0.0208875	-0.166553	0.00284887
-0.00617006	-0.160226	-0.0039214
-0.00440521	-0.15358	-0.002345
0.00535514	-0.099706	-0.000765444
0.015067	-0.103394	0.00100707
0.00873324	-0.142282	-0.00281466
0.00759837	-0.0995967	-0.00412098
0.000114072	-0.06865	-0.00958255
0.00700005	-0.0762636	-0.00518306
0.00512127	-0.124069	-0.00502477
0.00447667	-0.0813059	0.00511691
0.0187139	-0.140897	0.012124
0.000979132	-0.118857	0.0201334
0.00136178	-0.185686	0.0118654
-0.0050261	-0.153018	-0.00362679
-0.0135721	-0.083898	-0.00165263
-0.00292465	-0.0296752	-0.00228854
-0.00419688	-0.0165962	-0.0176459
-0.00486661	0.00128249	-0.00930978
-0.0050001	-0.056379	-0.0026352
0.0046535	-0.12409	-0.00400592
0.0118012	-0.121106	-0.00196967
0.0175959	-0.151812	0.00309013
0.0156287	-0.076652	0.00526419
-0.00131903	-0.0791078	-0.0116026
0.00256789	-0.107494	-0.0100444
0.00168261	-0.112694	-0.00353045
0.00517973	-0.0435166	-0.00385657
-0.00184082	-0.0971149	0.00468447
-0.000993414	-0.108527	0.00141921
0.000513645	-0.121178	-0.00546657
0.00055687	0.0496525	-0.00676452
-0.00336926	0.0702278	-0.0111973
0.00673605	-0.0137014	-0.00782697
0.00845999	-0.0509801	-0.0102172
0.0102496	-0.0521112	-0.0110272
0.00667375	-0.0749226	-0.00460001
-0.013564	-0.131258	0.00285027
-0.00820215	-0.113773	0.00189003
-0.00280202	-0.111022	-0.00187502
0.00247666	-0.0290382	-0.0079971
0.00408335	-0.0663013	-0.00833118
0.00960111	-0.052829	-0.0116246
0.00268233	-0.0561398	-0.00777797
0.0101999	-0.108559	-0.00493995
0.00763922	-0.149276	-0.00236025
0.00644689	-0.133117	0.000248365
0.00902615	-0.124847	-0.00306675
0.00820788	-0.186101	0.00467211
0.0138498	-0.197658	0.00874588
0.0270019	-0.188833	0.00464588
0.0120283	-0.174731	0.00987959
0.0128033	-0.149298	-0.00251049
0.0173425	-0.0742921	0.00494963
0.0244903	-0.174969	0.00676976
0.0106106	-0.15238	0.0115701
0.0129714	-0.18159	0.00906456
0.00655951	-0.157629	-0.000503148
0.0159471	-0.158205	0.0018631
0.00689934	-0.17295	0.0187541
0.0154366	-0.187846	0.0086362
0.00927113	-0.207861	0.0055176
-0.00315991	-0.164181	0.00677802
Panel B	Left cTBS	Consonant in quiet
0.0165475	0.148355	-0.00170459
0.0195072	0.159741	0.00291133
0.0178116	0.129542	0.00493549
0.0197983	0.225004	-0.00144714
0.0260439	0.202682	0.00147664
0.0463609	0.205027	0.00136187
0.0439017	0.216651	0.00322511
0.0445279	0.285154	0.008975
0.0334501	0.203834	0.0102989
0.0385884	0.274711	-0.00711261
0.022665	0.264922	-0.00870063
0.021941	0.206865	-0.00235278
0.0435179	0.228309	-0.00267421
0.0333411	0.238475	-0.00479337
0.0358994	0.286669	-0.00964752
0.0478598	0.254361	-0.0158785
[truncated: 76,261 more rows]
[truncated: 1 more columns]
